# Supplementary material for: Humin oxidation drives microbial dehalogenation in oligotrophic environments
Source: ISME J. 2025 Sep 17;19(1):wraf207. doi: 10.1093/ismejo/wraf207 (PMC12503164; doi:10.1093/ismejo/wraf207)
Supplement: Supplementary_Data_wraf207 [file supplementary_data_wraf207.xlsx]

## Sheet: Data S1
Data S1. Summary of characterized OHRB.
RDase	Host OHRB	Taxonomy ID	Metabolic function(s)	Product(s)	Accession number	Reference
			Substrate(s)
PceA	Sulfurospirillum multivorans strain N	66821	PCE, TCE	DCE	AAC60788	[1]
PceA	Sulfurospirillum multivorans DSM 12446	1150621	PCE, TCE	DCE	AHJ12791	[2]
PceA	Desulfitobacterium sp. PCE-1	146907	PCE, TCE, CP	DCE, Phenol	AAG49543	[3]
PceA	Desulfitobacterium hafniense TCE1	884048	PCE, TCE	DCE	CAD28792	[4]
PceA	Desulfitobacterium sp. PCE-S	49338	PCE, TCE	DCE	AAO60101	[5]
PceA	Desulfitobacterium hafniense Y51	138119	PCE, TCE	DCE	WP_011460641	[6]
PceA	Dehalococcoides mccartyi 195	243164	PCE, TCE, DCE, VC	Ethene	AAW40342	[7]
PceA	Dehalobacter restrictus DSM 9455	871738	PCE, TCE	DCE	AHF10727	[8]
PceA	Shewanella sediminis HAW-EB3	425104	PCE	TCE	ABV38373	[9]
PdrA	Desulfitobacterium sp. KBC1	300675	PCE	TCE	BAE45338	[10]
TceA	Dehalococcoides mccartyi 195	243164	PCE	TCE	AAW39060	[11]
TdrA	Dehalogenimonas sp. WBC-2	943347	DCE	VC	AKG53095	[12]
TmrA	Dehalobacter sp. UNSWDHB	1339256	CF	DCM	WP_034377773	[13]
VcrA	Dehalococcoides mccartyi WBC-2	61435	DCE, VC	Ethene	AOV99943	[12]
VcrA	Dehalococcoides mccartyi VS	311424	DCE, VC	Ethene	WP_012882535	[14]
CtrA	Desulfitobacterium sp. PR	1338382	1,1,2-TCA, CF	1,2-DCA	AGO27983	[15]
3-CBA Rdase	Desulfomonile tiedje	117208	3-CBA	Benzoate	AFM24124	[16]
Cl-OHPA Rdase	Desulfitobacterium hafniense DCB-2	272564	Cl-OHPA	OHPA	WP_015942994	[17]
BhbA	Comamonas sp. 7D-2	1232667	Bromoxynil	Benzonitrile	AFV28965	[18]
BvcA	Dehalococcoides mccartyi BAV1	216389	VC	Ethene	BAV1_0847	[19]
CbrA	Dehalococcoides mccartyi CBDB1	255470	TCB, HCB	Benzene	CAI82345	[20, 21]
CerA	Dehalogenimonas sp. GP	1536648	VC	Ethene	PMP99143	[22]
CfrA	Dehalobacter sp. CF	1131462	TCA, DCA, CF	DCM, Ethane	AFV05253	[23]
CprA	Desulfitobacterium sp. KBC1	300675	PCE, TCE, CP	DCE, Phenol	BAE45337	[24]
CprA	Desulfitobacterium sp. Viet-1	147870	2,4-DCP	4-CP	AAG49544	[25]
CprA	Desulfitobacterium sp. PCE-1	146907	3,5-DCP	Phenol	AAG46187	[26]
CprA, CrdA	Desulfitobacterium hafniense strain PCP-1	1090321	PCP	3-CP	AAQ54585	[27]
CprA	Desulfitobacterium chlororespirans Co23	51616	TCBPD	CHB	AAL84925	[28]
DebcprA	Dehalobacter sp. TCP1	1276883	2,4,6-TCP, PCE, DCE	4-CP, DCE	AGC09147	[29]
DcaA	Desulfitobacterium dichloroeliminans LMG P-21439	871963	1,2-DCA	Ethene	CAJ75430	[30]
DcpA	Dehalogenimonas lykanthroporepellens BC-DL-9	552811	PCA, TCA, DCA	MCA	WP_013218938	[31]
DcrA	Dehalobacter sp. DCA	1147129	1,1,1-TCA	1,1-DCA	AFV02209	[32]
NpRdhA	Nitratireductor pacificus pht-3B	391937	3,5-DB-4-HBA	HBA	EKF18105	[33]
TcbA	Dehalobacter sp. TeCB1	1843715	1,2,4,5-TeCB	DCB	WP_068882928	[34]
PceA	Geobacter lovleyi LYY	313985	PCE, TCE	DCE	-	[35]
VcrA	Geobacter sp. IAE	186741	TCA, DCA	Ethene	-	[36]
	Geobacter thiogenes K1	115783	TCAA	DCAA	-	[37]
	Sulfurospirillum diekertiae SL2-1	1854492	PCE, TCE	DCE	-	[38]
RdhA	Halodesulfovibrio marinisediminis DSM 17456	1121457	2,4-DBP	Phenol	SIN79729	[39]
	Enterobacter aerogenes MS-1	548	PCE	DCE	-	[40]
	Anaeromyxobacter dehalogenans 2CP-1	455488	2-CP, DCP	Phenol	ACL63712; ACL63714	[41]
	Anaeromyxobacter dehalogenans 2CP-C	290397	2-CP, DCP	Phenol		[42]
	Desulfovibrio dechloracetivorans SF3	117209	2-CP, DCP	Phenol		[43]
	Desulfomonile tiedjei DSM 6799	706587	3-CBA	BA		[44]
DdeA	Dehalogenimonas strain W	1839801	1,2-DCA	Ethene		[45]
	Desulfoluna spongiiphila AA1	419481	2,6-DBP	Phenol		[46]
	Dehalobium chlorocoercia DF-1	391609	PCB, PCE, TCE, CBs	DCE, low chlorinated-CBs		[47]
	Dehalobacter restrictus PER-K23	871738	TCE, VC	Ethene	AHF10423.1	[48]
	Dehalobacter sp. 12DCB1	2070364	DCB	MCB		[49]
	Dehalobacter sp. 13DCB1	1192086
	Dehalobacter sp. 14DCB1	2070227
TcbA	Dehalobacter sp. strain TeCB1	1843715	Tetra-CB	MCB		[50]
	Dehalobacter sp. UNSWDHB	1339256	TCM	DCM	UNSWDHB_1320; UNSWDHB_1582	[51–53]
	Dehalobacter sp. MS	393014	l,1,1-TCA, 1,1-DCA	Ethene	ACH87599	[54]
	Dehalobacter sp. WL	355257	1,1-DCA	Ethene	ACH87597	[55]
	Dehalogenimonas alkenigignens IP3-3	1217799	TCA, DCA	Ethene	KTB48288; KTB48865	[56]
	Dehalococcoides mccartyi 11a5	61435	PCE	TCE	AMU87178	[57]
	Dehalococcoides mccartyi CG1	1432059	PCE, PCB	DCE, low chlorinated-CBs	-	[58]
	Dehalococcoides mccartyi CG4	1432060			-
	Dehalococcoides mccartyi CG5	1432061			-
CG3-RD11	Dehalococcoides mccartyi CG3	61435			-	[59]
	Dehalococcoides mccartyi FL2	61435	TCE	DCE	AAN85588	[60]
	Dehalogenimonas formicexedens NSZ-14	1839801	TCA, DCA	Ethene	-	[61]
	Desulfuromonas michiganensis BB1	158192	PCE	DCE	-	[62]
	Desulfuromonas chloroethenica TT4B	93716	PCE	DCE	-	[63]
CprA	Desulfitobacterium dehalogenans JW/IU-DC1	756499	Cl-OHPA	OHPA	-	[64]
Abbreviations: OHRB, organohalide-respiring bacteria; CP, chlorophenol; DCP, dichlorophenol; 2,4-DBP, 2,4-dibromophenol; PCE, tetrachloroethene; TCE, trichloroethene; DCE, dichloroethene; VC, vinyl chloride; CF, chloroform; DCM, dichloromethane; TCA, trichloroethane; DCA, dichloroethane; MCA, monochloroethane; PCA, pentachloroethane; TCAA, trichloroacetic acid; DCAA, dichloroacetic acid; TeCB, te…
Reference 1. Neumann A, Wohlfarth G, Diekert G. Tetrachloroethene Dehalogenase from Dehalospirillum multivorans : Cloning, Sequencing of the Encoding Genes, and Expression of the pceA Gene in Escherichia coli. J Bacteriol 1998;180:4140–4145. https://doi.org/10.1128/JB.180.16.4140-4145.1998 2. Neumann A, Wohlfarth G, Diekert G. Purification and Characterization of Tetrachloroethene Reductive Dehal…

## Sheet: Data S2
Data S2. Overview of comparative proteome in strain CP-1 under humin-oxidizating versus acetate-fed conditions.
Gene ID	FC(Humin/Acetate)	P_value(Humin/Acetate)	Regulate	Significant	Description
gene0001	0.77	0.18	down	no	MULTISPECIES: chromosomal replication initiator protein DnaA
gene0002	1.47	0.13	up	no	Chain A, Beta sliding clamp
gene0004	0.62	0.04	down	yes	MULTISPECIES: DNA topoisomerase (ATP-hydrolyzing) subunit B
gene0007	1.3	0.51	up	no	hypothetical protein
gene0009	0.36	0.08	down	no	MULTISPECIES: 1-acyl-sn-glycerol-3-phosphate acyltransferase
gene0011	0.75	0.04	down	yes	MULTISPECIES: hypothetical protein
gene0012	0.79	0.17	down	no	glycyl-tRNA synthetase beta subunit
gene0013	0.71	0.05	down	no	MULTISPECIES: glycine--tRNA ligase subunit alpha
gene0014	1.64	0.01	up	yes	MULTISPECIES: DNA-3-methyladenine glycosylase I
gene0015	0.59	0.14	down	no	MULTISPECIES: lysophospholipid acyltransferase
gene0020	1.59	0.08	up	no	MULTISPECIES: Trk system potassium transporter TrkA
gene0021	1.07	0.44	no change	no	MULTISPECIES: 16S rRNA (cytosine(967)-C(5))-methyltransferase RsmB
gene0022	1.13	0.54	no change	no	MULTISPECIES: methionyl-tRNA formyltransferase
gene0023	1.64	0.12	up	no	Chain A, Peptide Deformylase
gene0024	1.48	0.1	up	no	PA0020
gene0026	0.86	0.48	no change	no	MULTISPECIES: threonylcarbamoyl-AMP synthase
gene0027	1.21	0.31	up	no	MULTISPECIES: NADPH:quinone reductase
gene0028	0.85	0.38	no change	no	MULTISPECIES: oxygen-dependent coproporphyrinogen oxidase
gene0029	0.53	0.06	down	no	MULTISPECIES: shikimate dehydrogenase
gene0040	2.06	0.03	up	yes	MULTISPECIES: tryptophan synthase subunit alpha
gene0041	0.85	0.29	no change	no	MULTISPECIES: tryptophan synthase subunit beta
gene0044	1.23	0.53	up	no	DUF1161 domain-containing protein
gene0045	1.01	0.98	no change	no	MULTISPECIES: two-partner secretion system transporter TpsB2
gene0046	0.85	0.44	no change	no	two-partner secretion system putative hemagglutinin TpsA2
gene0049	0.52	0.06	down	no	hypothetical protein
gene0052	1.08	0.51	no change	no	MULTISPECIES: MgtC/SapB family protein
gene0055	1.46	0.15	up	no	MULTISPECIES: CsgG/HfaB family protein
gene0056	1.33	0.1	up	no	MULTISPECIES: DUF4810 domain-containing protein
gene0062	2.57	0	up	yes	asparagine synthase (glutamine-hydrolyzing)
gene0065	1.18	0.51	no change	no	MULTISPECIES: DUF1993 family protein
gene0069	1.04	0.78	no change	no	OsmC family protein
gene0073	0.69	0.26	down	no	aminopeptidase
gene0075	0.87	0.37	no change	no	MULTISPECIES: HAD family hydrolase
gene0077	0.61	0.25	down	no	MULTISPECIES: oligopeptidase A
gene0080	0.73	0.11	down	no	MULTISPECIES: hypothetical protein
gene0083	1.2	0.5	up	no	MULTISPECIES: ABC transporter ATP-binding protein
gene0084	1.03	0.9	no change	no	protein kinase
gene0085	0.72	0.57	down	no	MULTISPECIES: serine/threonine-protein phosphatase
gene0087	1.23	0.46	up	no	MULTISPECIES: type VI secretion system membrane subunit TssM
gene0088	1.13	0.23	no change	no	MULTISPECIES: DotU family type VI secretion system protein
gene0089	0.57	0.01	down	yes	MULTISPECIES: type VI secretion system baseplate subunit TssK
gene0091	0.46	0.06	down	no	type VI secretion system-associated FHA domain protein TagH
gene0092	1.18	0.14	no change	no	MULTISPECIES: type VI secretion system protein TssA
gene0093	0.37	0	down	yes	MULTISPECIES: type VI secretion system contractile sheath small subunit
gene0094	0.58	0.03	down	yes	MULTISPECIES: type VI secretion system contractile sheath large subunit
gene0095	0.7	0.09	down	no	PA0085
gene0096	0.76	0.34	down	no	tetratricopeptide repeat protein
gene0098	0.96	0.6	no change	no	MULTISPECIES: type VI secretion system baseplate subunit TssF
gene0100	0.52	0	down	yes	MULTISPECIES: type VI secretion system ATPase TssH
gene0101	1.01	0.98	no change	no	hypothetical protein
gene0102	0.53	0.09	down	no	MULTISPECIES: hypothetical protein
gene0104	0.37	0.02	down	yes	MULTISPECIES: DcrB-related protein
gene0105	0.68	0.07	down	no	type VI secretion system tip protein VgrG
gene0110	0.56	0.1	down	no	MULTISPECIES: hypothetical protein
gene0112	1.56	0	up	yes	MULTISPECIES: carbonic anhydrase
gene0114	2.76	0.14	up	no	MULTISPECIES: hypothetical protein
gene0115	1.14	0.28	no change	no	MULTISPECIES: cytochrome c oxidase subunit II
gene0116	2.79	0.04	up	yes	MULTISPECIES: cytochrome c oxidase subunit I
gene0118	1.17	0.7	no change	no	MULTISPECIES: cytochrome c oxidase subunit 3
gene0124	0.65	0.11	down	no	MULTISPECIES: SCO family protein
gene0127	0.37	0.24	down	no	MULTISPECIES: SDR family oxidoreductase
gene0128	1.27	0.41	up	no	MULTISPECIES: 2-hydroxychromene-2-carboxylate isomerase
gene0130	2.01	0.02	up	yes	MULTISPECIES: FadR family transcriptional regulator
gene0131	1.37	0.03	up	yes	Uncharacterized protein PAE221_01017
gene0132	0.32	0.14	down	no	MULTISPECIES: hemolysin
gene0133	0.71	0.04	down	yes	LysR family transcriptional regulator
gene0137	0.93	0.53	no change	no	MULTISPECIES: LEA type 2 family protein
gene0138	0.7	0.1	down	no	MULTISPECIES: alkylphosphonate utilization protein
gene0140	0.9	0.68	no change	no	MULTISPECIES: CoA-acylating methylmalonate-semialdehyde dehydrogenase
gene0142	1.84	0	up	yes	MULTISPECIES: aspartate aminotransferase family protein
gene0149	0.79	0.36	down	no	MULTISPECIES: peroxiredoxin
gene0150	1.09	0.81	no change	no	MULTISPECIES: alkyl hydroperoxide reductase subunit F
gene0151	0.39	0.01	down	yes	hypothetical protein
gene0153	1.35	0.18	up	no	MULTISPECIES: nucleoside hydrolase
gene0156	1.08	0.45	no change	no	MULTISPECIES: nucleoside 2-deoxyribosyltransferase
gene0158	1.09	0.24	no change	no	oxidoreductase
gene0159	0.6	0	down	yes	MULTISPECIES: adenosine deaminase
gene0163	1.37	0.01	up	yes	MULTISPECIES: pca operon transcription factor PcaQ
gene0167	0.55	0.1	down	no	unnamed protein product ERY08064.1 RND efflux membrane fusion protein
gene0168	1.19	0.36	no change	no	putative RND efflux membrane fusion protein
gene0169	1.43	0.03	up	yes	MULTISPECIES: triclosan efflux RND transporter permease subunit TriC
gene0170	0.42	0.12	down	no	MULTISPECIES: LysR family transcriptional regulator
gene0172	1.71	0.14	up	no	OprD family porin
gene0174	1.53	0.1	up	no	gamma-glutamyltransferase family protein
gene0175	2.24	0.16	up	no	MULTISPECIES: membrane protein
gene0177	1.64	0.01	up	yes	MULTISPECIES: TetR family transcriptional regulator C-terminal domain-containing protein
gene0179	1.22	0.21	up	no	unnamed protein product AEO72658.1 putative GGDEF domain protein
gene0181	0.4	0.06	down	no	hypothetical protein
gene0182	2.69	0.01	up	yes	MULTISPECIES: SpoIIE family protein phosphatase
gene0186	1.31	0.03	up	yes	MULTISPECIES: methyl-accepting chemotaxis protein
gene0188	1.09	0.36	no change	no	chemotaxis protein CheA
gene0190	1.28	0.23	up	no	methyl-accepting chemotaxis protein
gene0191	1.08	0.49	no change	no	MULTISPECIES: LysR family transcriptional regulator
gene0193	1.06	0.81	no change	no	MULTISPECIES: arylsulfatase
gene0194	1.38	0.05	up	no	ABC transporter permease
gene0195	1.36	0.19	up	no	ABC transporter permease
gene0196	2	0.12	up	no	MULTISPECIES: ABC transporter substrate-binding protein
gene0197	2.09	0.09	up	no	MULTISPECIES: TauD/TfdA family dioxygenase
gene0202	3.9	0	up	yes	MULTISPECIES: TonB-dependent receptor
gene0203	1.59	0.11	up	no	MULTISPECIES: TauD/TfdA family dioxygenase
gene0204	1.14	0.19	no change	no	MULTISPECIES: TauD/TfdA family dioxygenase
gene0205	0.63	0.03	down	yes	MULTISPECIES: Re/Si-specific NAD(P)(+) transhydrogenase subunit alpha
gene0207	1.28	0.59	up	no	NAD(P) transhydrogenase subunit beta
gene0209	1.2	0.14	up	no	MotA/TolQ/ExbB proton channel family protein
gene0210	0.75	0.47	down	no	MULTISPECIES: biopolymer transporter ExbD
gene0222	0.87	0.43	no change	no	MULTISPECIES: LysR family transcriptional regulator
gene0236	0.26	0.05	down	yes	MULTISPECIES: 3-oxoadipate enol-lactonase
gene0241	0.68	0.07	down	no	MULTISPECIES: IclR family transcriptional regulator
gene0242	1.09	0.53	no change	no	MULTISPECIES: Gfo/Idh/MocA family oxidoreductase
gene0248	1.02	0.84	no change	no	MULTISPECIES: TetR family transcriptional regulator
gene0264	1.28	0.22	up	no	MULTISPECIES: NADP-dependent succinate-semialdehyde dehydrogenase
gene0265	0.66	0.03	down	yes	MULTISPECIES: 4-aminobutyrate--2-oxoglutarate transaminase
gene0266	1.66	0.05	up	yes	MULTISPECIES: HDOD domain-containing protein
gene0273	0.95	0.75	no change	no	MULTISPECIES: hypothetical protein
gene0279	1.54	0.14	up	no	MULTISPECIES: sulfate ABC transporter ATP-binding protein
gene0280	1.14	0.51	no change	no	MULTISPECIES: sulfate ABC transporter permease subunit CysW
gene0281	1.2	0.25	up	no	MULTISPECIES: sulfate ABC transporter permease subunit CysT
gene0282	3.18	0.06	up	no	MULTISPECIES: sulfate ABC transporter substrate-binding protein
gene0283	1.56	0.05	up	yes	MULTISPECIES: sulfur starvation response protein OscA
gene0284	1.59	0.24	up	no	MULTISPECIES: EAL domain-containing protein
gene0290	2.82	0.01	up	yes	MULTISPECIES: OprD family porin
gene0291	0.99	0.88	no change	no	MULTISPECIES: agmatine deiminase
gene0293	1.13	0.74	no change	no	MULTISPECIES: TetR/AcrR family transcriptional regulator
gene0294	0.89	0.26	no change	no	MULTISPECIES: polyamine ABC transporter substrate-binding protein
gene0295	1.01	0.92	no change	no	MULTISPECIES: glutamine synthetase
gene0296	2.33	0.05	up	yes	MULTISPECIES: gamma-glutamyl-gamma-aminobutyrate hydrolase family protein
gene0297	0.76	0.2	down	no	hypothetical protein
gene0298	0.82	0.13	down	no	MULTISPECIES: aspartate aminotransferase family protein
gene0299	1.76	0.03	up	yes	MULTISPECIES: polyamine ABC transporter substrate-binding protein
gene0300	2.07	0.04	up	yes	MULTISPECIES: polyamine ABC transporter substrate-binding protein
gene0301	1.46	0.13	up	no	PA0302
gene0303	0.48	0.01	down	yes	MULTISPECIES: ABC transporter permease subunit
gene0304	1.4	0.05	up	no	penicillin acylase family protein
gene0305	2.44	0.06	up	no	MULTISPECIES: AraC family transcriptional regulator
gene0306	0.91	0.01	no change	yes	hypothetical protein
gene0308	0.63	0.19	down	no	MULTISPECIES: alpha/beta hydrolase
gene0313	0.3	0.04	down	yes	MULTISPECIES: DUF523 domain-containing protein
gene0314	2.2	0.01	up	yes	MULTISPECIES: amino acid ABC transporter permease
gene0315	1.21	0.18	up	no	cystine ABC transporter substrate-binding protein
gene0317	0.9	0.39	no change	no	MULTISPECIES: phosphoglycerate dehydrogenase
gene0318	0.57	0.02	down	yes	FAD-binding oxidoreductase
gene0319	1.24	0.61	up	no	PA0318
gene0322	1.49	0.04	up	yes	MULTISPECIES: histone deacetylase family protein
gene0323	0.8	0.74	down	no	MULTISPECIES: APC family permease
gene0329	1.7	0.03	up	yes	autotransporter domain-containing protein
gene0330	0.41	0.02	down	yes	MULTISPECIES: YegP family protein
gene0331	0.3	0.06	down	no	Chain A, Ribose-5-phosphate Isomerase A
gene0332	0.79	0.06	down	no	threonine ammonia-lyase, biosynthetic
gene0333	1.4	0.06	up	no	MULTISPECIES: DUF2269 family protein
gene0337	0.9	0.34	no change	no	MULTISPECIES: HAD-IB family hydrolase
gene0338	1.04	0.82	no change	no	MULTISPECIES: RNA pyrophosphohydrolase
gene0339	1.46	0.13	up	no	MULTISPECIES: phosphoenolpyruvate--protein phosphotransferase
gene0340	1.53	0.15	up	no	diguanylate cyclase
gene0341	1.3	0.66	up	no	MULTISPECIES: NRDE family protein
gene0344	0.76	0.09	down	no	MULTISPECIES: thymidylate synthase
gene0346	2.04	0.17	up	no	DUF3482 domain-containing protein
gene0354	0.44	0.04	down	yes	MULTISPECIES: uracil-xanthine permease
gene0355	0.95	0.51	no change	no	MULTISPECIES: dihydroxy-acid dehydratase
gene0356	1.51	0.12	up	no	MULTISPECIES: class I SAM-dependent rRNA methyltransferase
gene0357	0.92	0.65	no change	no	type 1 glutamine amidotransferase
gene0358	0.63	0.26	down	no	HDOD domain-containing protein
gene0359	1.28	0.1	up	no	MULTISPECIES: bifunctional DNA-formamidopyrimidine glycosylase/DNA-(apurinic or apyrimidinic site) lyase
gene0361	2.41	0.01	up	yes	MULTISPECIES: hypothetical protein
gene0363	1.17	0.17	no change	no	gamma-glutamyltransferase
gene0365	0.68	0.18	down	no	phosphopantetheine adenylyltransferase
gene0366	2.24	0.01	up	yes	MULTISPECIES: GMC family oxidoreductase
gene0367	1.65	0.08	up	no	MULTISPECIES: hypothetical protein
gene0368	2.05	0.02	up	yes	MULTISPECIES: coniferyl aldehyde dehydrogenase
gene0369	1.36	0.09	up	no	TetR/AcrR family transcriptional regulator
gene0371	1.23	0.63	up	no	MULTISPECIES: hydrolase
gene0374	1.42	0.24	up	no	MULTISPECIES: insulinase family protein
gene0375	1.18	0.17	no change	no	insulinase family protein
gene0376	0.84	0.53	no change	no	signal recognition particle-docking protein FtsY
gene0377	1.06	0.47	no change	no	MULTISPECIES: cell division ATP-binding protein FtsE
gene0378	0.81	0.14	down	no	MULTISPECIES: ABC transporter permease
gene0384	0.71	0.08	down	no	MULTISPECIES: thiazole synthase
gene0389	1.57	0.04	up	yes	MULTISPECIES: radical SAM family heme chaperone HemW
gene0390	0.39	0.07	down	no	Non-canonical purine NTP pyrophosphatase
gene0391	0.9	0.36	no change	no	MULTISPECIES: DUF4426 domain-containing protein
gene0392	1.1	0.72	no change	no	MULTISPECIES: methionine biosynthesis protein MetW
gene0393	1.21	0.17	up	no	MULTISPECIES: homoserine O-acetyltransferase
gene0394	1.32	0.42	up	no	dynamin-like GTPase family protein
gene0396	2.27	0	up	yes	MULTISPECIES: YggT family protein
gene0398	1.19	0.37	no change	no	hypothetical protein
gene0399	1.41	0.01	up	yes	MULTISPECIES: type IV pilus twitching motility protein PilT
gene0400	1	0.96	no change	no	Twitching motility protein PilT
gene0401	1.12	0.63	no change	no	MULTISPECIES: CDF family zinc transporter CzcD
gene0402	1.85	0.57	up	no	MULTISPECIES: TM2 domain-containing protein
gene0403	0.98	0.7	no change	no	MULTISPECIES: pyridoxal-phosphate dependent enzyme
gene0404	1.06	0.83	no change	no	MULTISPECIES: cystathionine gamma-synthase
gene0405	0.76	0.11	down	no	MULTISPECIES: dihydroorotase
gene0406	1.07	0.18	no change	no	MULTISPECIES: aspartate carbamoyltransferase catalytic subunit
gene0407	2.47	0.22	up	no	MULTISPECIES: bifunctional pyr operon transcriptional regulator/uracil phosphoribosyltransferase PyrR
gene0410	0.57	0.08	down	no	MULTISPECIES: energy transducer TonB
gene0411	0.54	0.04	down	yes	glutathione synthase
gene0412	1.19	0.08	no change	no	PA0408
gene0413	0.77	0.11	down	no	MULTISPECIES: response regulator
gene0415	0.96	0.42	no change	no	MULTISPECIES: type IV pili methyl-accepting chemotaxis transducer N-terminal domain-containing protein
gene0416	0.84	0.05	no change	yes	hypothetical protein
gene0417	0.9	0.35	no change	no	Hpt domain-containing protein
gene0418	0.86	0.14	no change	no	MULTISPECIES: chemotaxis protein CheB
gene0419	1.59	0.23	up	no	MULTISPECIES: chemotaxis protein CheW
gene0422	1.2	0.11	no change	no	hypothetical protein
gene0423	1.28	0.16	up	no	MULTISPECIES: 16S rRNA (uracil(1498)-N(3))-methyltransferase
gene0424	1.21	0.49	up	no	MULTISPECIES: adenosylmethionine--8-amino-7-oxononanoate transaminase
gene0425	2.83	0.08	up	no	MULTISPECIES: flavin monoamine oxidase family protein
gene0427	1.54	0.16	up	no	MULTISPECIES: YceI family protein
gene0428	0.64	0.18	down	no	MULTISPECIES: MarR family transcriptional repressor MexR
gene0429	0.77	0.11	down	no	multidrug efflux RND transporter periplasmic adaptor subunit MexA
gene0430	1.81	0.02	up	yes	Chain E, Multidrug resistance protein MexB
gene0431	2.2	0	up	yes	MULTISPECIES: multidrug efflux RND transporter outer membrane channel subunit OprM
gene0432	0.79	0.25	down	no	MULTISPECIES: DEAD/DEAH box helicase
gene0434	0.85	0.24	no change	no	MULTISPECIES: methylenetetrahydrofolate reductase
gene0436	2.8	0.4	up	no	Chain A, Adenosylhomocysteinase
gene0438	3.71	0.02	up	yes	MULTISPECIES: TonB-dependent receptor
gene0445	0.65	0.03	down	yes	MULTISPECIES: dihydropyrimidinase
gene0448	0.44	0.11	down	no	MULTISPECIES: CoA transferase
gene0449	0.7	0.21	down	no	PA0447
gene0453	1.1	0.72	no change	no	nodulation protein NfeD
gene0457	1.62	0.26	up	no	MULTISPECIES: ATP-dependent RNA helicase DbpA
gene0458	2.68	0.01	up	yes	PA0456
gene0461	1.13	0.23	no change	no	MULTISPECIES: AAA family protein disaggregase ClpG
gene0465	0.78	0.09	down	no	MULTISPECIES: two-component system response regulator CreB
gene0466	0.79	0.11	down	no	MULTISPECIES: two-component system sensor histidine kinase CreC
gene0470	1.54	0.01	up	yes	MULTISPECIES: glutathione S-transferase family protein
gene0471	1.59	0.11	up	no	MULTISPECIES: lyase
gene0472	1.13	0.14	no change	no	MULTISPECIES: protein phosphatase 2C domain-containing protein
gene0476	0.44	0.01	down	yes	MULTISPECIES: glutathione S-transferase family protein
gene0481	1.15	0.37	no change	no	hypothetical protein
gene0482	0.68	0.28	down	no	MULTISPECIES: LysR family transcriptional regulator
gene0485	1.05	0.52	no change	no	MULTISPECIES: malate synthase G
gene0488	1.91	0	up	yes	MULTISPECIES: EamA family transporter RarD
gene0489	1.45	0.15	up	no	MULTISPECIES: serine/threonine protein kinase
gene0501	0.27	0.12	down	no	MULTISPECIES: biotin synthase BioB
gene0507	1.08	0.02	no change	yes	MULTISPECIES: acyl-CoA dehydrogenase C-terminal domain-containing protein
gene0508	1.22	0.1	up	no	MULTISPECIES: acyl-CoA dehydrogenase C-terminal domain-containing protein
gene0511	0.96	0.78	no change	no	uroporphyrinogen-III C-methyltransferase
gene0512	2.52	0.14	up	no	MULTISPECIES: heme d1 biosynthesis radical SAM protein NirJ
gene0516	1.25	0.07	up	no	MULTISPECIES: AsnC family transcriptional regulator
gene0517	0.71	0.05	down	yes	heme d1 biosynthesis protein
gene0519	1.04	0.92	no change	no	MULTISPECIES: c-type cytochrome
gene0520	0.88	0.08	no change	no	c-type cytochrome
gene0521	1.36	0.16	up	no	MULTISPECIES: CbbQ/NirQ/NorQ/GpvN family protein
gene0525	1.18	0.53	no change	no	MULTISPECIES: nitric-oxide reductase large subunit
gene0528	0.75	0.04	down	yes	hypothetical protein
gene0530	0.25	0.23	down	no	MULTISPECIES: MOSC domain-containing protein
gene0531	0.77	0.18	down	no	MULTISPECIES: hypothetical protein
gene0532	1	0.94	no change	no	MULTISPECIES: aspartate aminotransferase family protein
gene0535	1.89	0.02	up	yes	MULTISPECIES: helix-turn-helix transcriptional regulator
gene0538	0.89	0.02	no change	yes	PA0536
gene0539	1.73	0.12	up	no	LemA family protein
gene0543	0.69	0.25	down	no	MULTISPECIES: cytochrome c
gene0545	1.43	0.02	up	yes	MULTISPECIES: dienelactone hydrolase family protein
gene0547	1.7	0.03	up	yes	ferric reductase-like transmembrane domain-containing protein
gene0548	0.81	0.01	down	yes	MULTISPECIES: methionine adenosyltransferase
gene0550	0.87	0.17	no change	no	MULTISPECIES: transketolase
gene0551	0.82	0.14	down	no	MULTISPECIES: hypothetical protein
gene0552	1.11	0.2	no change	no	MULTISPECIES: hydroxypyruvate isomerase family protein
gene0553	1.33	0.09	up	no	hypothetical protein
gene0554	0.61	0.03	down	yes	MULTISPECIES: phosphoglycerate kinase
gene0557	1.28	0.09	up	no	MULTISPECIES: fructose-bisphosphate aldolase class II
gene0561	1.17	0.28	no change	no	MULTISPECIES: NAD(P)/FAD-dependent oxidoreductase
gene0563	0.92	0.4	no change	no	MULTISPECIES: hypothetical protein
gene0564	1.13	0.58	no change	no	HAD family hydrolase
gene0565	0.89	0.67	no change	no	PA0563
gene0566	0.25	0.03	down	yes	MULTISPECIES: AraC family transcriptional regulator
gene0567	2.73	0.07	up	no	MULTISPECIES: carboxymuconolactone decarboxylase family protein
gene0570	0.84	0.23	no change	no	hypothetical protein
gene0574	4.25	0.02	up	yes	hypothetical protein
gene0577	1.42	0.32	up	no	bifunctional diguanylate cyclase/phosphodiesterase
gene0578	1.65	0.08	up	no	MULTISPECIES: RNA polymerase sigma factor RpoD
gene0579	0.74	0.15	down	no	MULTISPECIES: DNA primase
gene0581	0.93	0.77	no change	no	PA0579
gene0582	1.11	0.46	no change	no	tRNA (adenosine(37)-N6)-threonylcarbamoyltransferase complex transferase subunit TsaD
gene0583	1.72	0.03	up	yes	glycerol-3-phosphate acyltransferase PlsY
gene0585	1.22	0.39	up	no	MULTISPECIES: 2-amino-4-hydroxy-6-hydroxymethyldihydropteridine diphosphokinase
gene0586	1.56	0.07	up	no	MULTISPECIES: multifunctional CCA addition/repair protein
gene0588	0.93	0.79	no change	no	hypothetical protein
gene0589	0.71	0.07	down	no	MULTISPECIES: YeaH/YhbH family protein
gene0590	0.66	0.01	down	yes	MULTISPECIES: PrkA family serine protein kinase
gene0591	0.48	0.12	down	no	PA0589
gene0595	0.92	0.44	no change	no	MULTISPECIES: 4-hydroxythreonine-4-phosphate dehydrogenase PdxA
gene0596	1.17	0.19	no change	no	MULTISPECIES: peptidyl-prolyl cis-trans isomerase
gene0597	1.95	0	up	yes	MULTISPECIES: LPS-assembly protein LptD
gene0598	0.75	0.06	down	no	MULTISPECIES: phosphotransferase
gene0599	2.43	0.39	up	no	MULTISPECIES: nucleotidyltransferase family protein
gene0602	1.22	0.26	up	no	MULTISPECIES: PAS domain S-box protein
gene0603	1.48	0.13	up	no	MULTISPECIES: response regulator transcription factor
gene0604	1.07	0.88	no change	no	MULTISPECIES: polyamine ABC transporter substrate-binding protein
gene0605	1.02	0.64	no change	no	MULTISPECIES: polyamine ABC transporter ATP-binding protein
gene0606	1.56	0.28	up	no	MULTISPECIES: ABC transporter substrate-binding protein
gene0609	1.25	0.52	up	no	MULTISPECIES: ribulose-phosphate 3-epimerase
gene0611	1.02	0.76	no change	no	MULTISPECIES: anthranilate synthase component I
gene0613	1.82	0.02	up	yes	MULTISPECIES: helix-turn-helix transcriptional regulator
gene0635	1.96	0.01	up	yes	PA0633
gene0652	0.33	0.02	down	yes	MULTISPECIES: anthranilate phosphoribosyltransferase
gene0653	0.9	0.31	no change	no	MULTISPECIES: indole-3-glycerol phosphate synthase TrpC
gene0654	0.52	0.02	down	yes	MULTISPECIES: cAMP-activated global transcriptional regulator CRP
gene0655	0.61	0.22	down	no	MULTISPECIES: OsmC family protein
gene0656	0.53	0.09	down	no	MULTISPECIES: adenosylmethionine decarboxylase
gene0657	0.63	0.05	down	yes	MULTISPECIES: 2-polyprenyl-3-methyl-6-methoxy-1,4-benzoquinone monooxygenase
gene0658	0.6	0.23	down	no	PA0656
gene0659	1.11	0.37	no change	no	AAA family ATPase
gene0662	0.37	0.02	down	yes	MULTISPECIES: nitronate monooxygenase
gene0664	1.26	0.22	up	no	MULTISPECIES: N-acetyl-gamma-glutamyl-phosphate reductase
gene0666	1.3	0.02	up	yes	polymer-forming cytoskeletal protein
gene0667	0.96	0.85	no change	no	MULTISPECIES: iron-sulfur cluster insertion protein ErpA
gene0668	0.74	0.22	down	no	MULTISPECIES: anhydro-N-acetylmuramic acid kinase
gene0669	6.48	0.06	up	no	peptidase M23
gene0670	0.83	0.24	no change	no	MULTISPECIES: tyrosine--tRNA ligase
gene0676	0.82	0.19	down	no	MULTISPECIES: bifunctional biotin--[acetyl-CoA-carboxylase] synthetase/biotin operon repressor
gene0677	0.41	0.02	down	yes	PA4279
gene0682	0.78	0.05	down	no	elongation factor Tu
gene0685	1.37	0.12	up	no	MULTISPECIES: transcription termination/antitermination protein NusG
gene0686	1.59	0.09	up	no	PA4274
gene0687	0.91	0.12	no change	no	MULTISPECIES: 50S ribosomal protein L1
gene0688	0.82	0.29	down	no	MULTISPECIES: 50S ribosomal protein L10
gene0689	1.09	0.63	no change	no	PA4271
gene0690	0.59	0.07	down	no	MULTISPECIES: DNA-directed RNA polymerase subunit beta
gene0691	0.8	0.12	down	no	MULTISPECIES: DNA-directed RNA polymerase subunit beta'
gene0692	1.21	0.01	up	yes	MULTISPECIES: 30S ribosomal protein S12
gene0693	1.26	0.11	up	no	MULTISPECIES: 30S ribosomal protein S7
gene0694	0.47	0.01	down	yes	MULTISPECIES: elongation factor G
gene0696	1.92	0.03	up	yes	MULTISPECIES: 30S ribosomal protein S10
gene0697	1.12	0.28	no change	no	MULTISPECIES: 50S ribosomal protein L3
gene0698	0.74	0.22	down	no	MULTISPECIES: 50S ribosomal protein L4
gene0699	0.78	0.01	down	yes	MULTISPECIES: 50S ribosomal protein L23
gene0700	0.75	0.16	down	no	MULTISPECIES: 50S ribosomal protein L2
gene0701	1.16	0.15	no change	no	MULTISPECIES: 30S ribosomal protein S19
gene0702	1.15	0.15	no change	no	50S ribosomal protein L22
gene0703	1.05	0.69	no change	no	MULTISPECIES: 30S ribosomal protein S3
gene0704	1.46	0.11	up	no	MULTISPECIES: 50S ribosomal protein L16
gene0705	3.93	0.01	up	yes	ribosomal protein L29
gene0706	2.98	0.01	up	yes	MULTISPECIES: 30S ribosomal protein S17
gene0707	1.76	0.08	up	no	MULTISPECIES: 50S ribosomal protein L14
gene0708	1.29	0.16	up	no	MULTISPECIES: 50S ribosomal protein L24
gene0709	0.65	0.16	down	no	MULTISPECIES: 50S ribosomal protein L5
gene0710	1.27	0.11	up	no	MULTISPECIES: 30S ribosomal protein S14
gene0711	1.95	0.02	up	yes	PA4249
gene0712	1.43	0.07	up	no	MULTISPECIES: 50S ribosomal protein L6
gene0713	0.92	0.45	no change	no	MULTISPECIES: 50S ribosomal protein L18
gene0714	1.05	0.59	no change	no	MULTISPECIES: 30S ribosomal protein S5
gene0716	1.52	0.01	up	yes	PA4244
gene0717	0.85	0.42	no change	no	MULTISPECIES: preprotein translocase subunit SecY
gene0719	1.61	0.04	up	yes	MULTISPECIES: 30S ribosomal protein S13
gene0720	1.33	0.22	up	no	MULTISPECIES: 30S ribosomal protein S11
gene0721	1.31	0.05	up	no	30S ribosomal protein S4
gene0722	1.18	0.12	no change	no	DNA-directed RNA polymerase subunit alpha
gene0723	2.38	0.05	up	yes	MULTISPECIES: 50S ribosomal protein L17
gene0724	0.79	0.29	down	no	MULTISPECIES: catalase
gene0725	1.42	0.17	up	no	MULTISPECIES: bacterioferritin
gene0726	1.37	0.02	up	yes	MULTISPECIES: excinuclease ABC subunit UvrA
gene0727	0.85	0.35	no change	no	MULTISPECIES: MFS transporter
gene0728	0.57	0.07	down	no	MULTISPECIES: single-stranded DNA-binding protein
gene0732	0.4	0.03	down	yes	MULTISPECIES: (2,3-dihydroxybenzoyl)adenylate synthase
gene0734	0.56	0.04	down	yes	amino acid adenylation domain-containing protein
gene0735	0.63	0.04	down	yes	amino acid adenylation domain-containing protein
gene0736	0.69	0.04	down	yes	MULTISPECIES: Gfo/Idh/MocA family oxidoreductase
gene0737	0.79	0.11	down	no	ABC transporter ATP-binding protein
gene0738	0.68	0.02	down	yes	ABC transporter ATP-binding protein
gene0739	1.27	0.25	up	no	TonB-dependent siderophore receptor
gene0740	1.54	0.19	up	no	MULTISPECIES: hypothetical protein
gene0743	1.68	0.02	up	yes	MULTISPECIES: flavin-dependent oxidoreductase
gene0752	2.24	0.15	up	no	multidrug efflux transporter outer membrane subunit OpmD
gene0753	2.67	0.02	up	yes	MULTISPECIES: MexW/MexI family multidrug efflux RND transporter permease subunit
gene0756	0.61	0.14	down	no	lactonase family protein
gene0758	1.23	0.05	up	no	nitronate monooxygenase
gene0759	1.26	0.53	up	no	D-ala D-ala ligase protein
gene0760	1.23	0.52	up	no	MULTISPECIES: MBL fold metallo-hydrolase
gene0761	1.56	0.31	up	no	MULTISPECIES: acyl-CoA dehydrogenase C-terminal domain-containing protein
gene0762	1.68	0.26	up	no	MULTISPECIES: acyl-CoA synthetase
gene0763	1.02	0.57	no change	no	PAS domain S-box protein
gene0764	1.81	0.02	up	yes	putative two-component response regulator
gene0767	1.28	0.62	up	no	dihydrodipicolinate synthase family protein
gene0770	2.61	0.22	up	no	GntR family transcriptional regulator
gene0773	0.46	0.07	down	no	MULTISPECIES: FMN-binding negative transcriptional regulator
gene0775	0.79	0.22	down	no	acetolactate synthase
gene0776	1.61	0.08	up	no	MULTISPECIES: OprD family porin
gene0779	1.1	0.15	no change	no	MULTISPECIES: peptidyl-prolyl cis-trans isomerase
gene0787	1.45	0.08	up	no	TonB-dependent siderophore receptor
gene0792	0.68	0.09	down	no	MULTISPECIES: amidase
gene0797	0.52	0	down	yes	unnamed protein product AGI79708.1 putative transcriptional regulator
gene0802	0.58	0.04	down	yes	acetoin dehydrogenase dihydrolipoyllysine-residue acetyltransferase subunit
gene0810	1.54	0.1	up	no	TolC family protein
gene0814	1.23	0.04	up	yes	MULTISPECIES: FAD-binding protein
gene0815	0.68	0.1	down	no	MULTISPECIES: hypothetical protein
gene0821	5.81	0.01	up	yes	MULTISPECIES: cytochrome-c oxidase, cbb3-type subunit I
gene0822	1.44	0.05	up	yes	putative transcriptional regulator, GntR family
gene0823	3.79	0.04	up	yes	cytochrome c oxidase accessory protein CcoG
gene0824	2.23	0.02	up	yes	MULTISPECIES: nitrite/sulfite reductase
gene0825	2.24	0.1	up	no	MULTISPECIES: DUF934 domain-containing protein
gene0841	2.7	0	up	yes	MULTISPECIES: sugar transporter
gene0842	1.39	0.12	up	no	PAS domain S-box protein
gene0849	0.5	0.02	down	yes	MULTISPECIES: SDR family oxidoreductase
gene0875	1.45	0.11	up	no	class I SAM-dependent methyltransferase
gene0881	0.45	0.14	down	no	MULTISPECIES: NAD(P)-dependent oxidoreductase
gene0882	2.45	0.01	up	yes	MULTISPECIES: NAD-dependent epimerase/dehydratase family protein
gene0884	1.8	0.09	up	no	MULTISPECIES: OmpW family protein
gene0886	2.46	0.05	up	no	MULTISPECIES: ABC transporter permease
gene0887	2.89	0.23	up	no	MULTISPECIES: ABC transporter ATP-binding protein
gene0890	1.2	0.04	up	yes	MULTISPECIES: thioredoxin
gene0893	1.06	0.17	no change	no	NrdR family transcriptional regulator
gene0894	1.21	0.32	up	no	MULTISPECIES: bifunctional diaminohydroxyphosphoribosylaminopyrimidine deaminase/5-amino-6-(5-phosphoribosylamino)uracil reductase RibD
gene0895	3.06	0.03	up	yes	riboflavin synthase subunit alpha
gene0896	0.67	0.03	down	yes	MULTISPECIES: 3,4-dihydroxy-2-butanone-4-phosphate synthase
gene0897	0.35	0.02	down	yes	MULTISPECIES: 6,7-dimethyl-8-ribityllumazine synthase
gene0898	1.33	0.17	up	no	MULTISPECIES: transcription antitermination factor NusB
gene0899	2.18	0.12	up	no	MULTISPECIES: thiamine-phosphate kinase
gene0904	1.73	0.01	up	yes	MULTISPECIES: hypothetical protein
gene0906	0.64	0.03	down	yes	MULTISPECIES: 1-deoxy-D-xylulose-5-phosphate synthase
gene0909	1.43	0.01	up	yes	MULTISPECIES: mandelate racemase/muconate lactonizing enzyme family protein
gene0914	0.73	0.03	down	yes	MULTISPECIES: CHASE2 domain-containing protein
gene0915	1.05	0.21	no change	no	MULTISPECIES: FecR domain-containing protein
gene0918	0.77	0.02	down	yes	MULTISPECIES: response regulator transcription factor
gene0919	1.82	0.23	up	no	MULTISPECIES: inorganic diphosphatase
gene0921	3.46	0.06	up	no	MULTISPECIES: DedA family protein
gene0924	0.42	0.01	down	yes	MULTISPECIES: GNAT family N-acetyltransferase
gene0925	2.1	0.02	up	yes	MULTISPECIES: ethanolamine ammonia-lyase subunit EutC
gene0926	1.63	0.06	up	no	MULTISPECIES: ethanolamine ammonia-lyase subunit EutB
gene0927	1.13	0.67	no change	no	MULTISPECIES: ethanolamine permease
gene0928	1.09	0.34	no change	no	aldehyde dehydrogenase
gene0930	0.82	0.26	down	no	MULTISPECIES: UDP-N-acetylmuramate:L-alanyl-gamma-D-glutamyl-meso-diaminopimelate ligase
gene0931	0.79	0.56	down	no	Chain A, Flavin prenyltransferase UbiX
gene0935	0.78	0.2	down	no	MULTISPECIES: MaoC family dehydratase
gene0936	1.44	0.16	up	no	CidA/LrgA family protein
gene0938	0.63	0.21	down	no	MULTISPECIES: LON peptidase substrate-binding domain-containing protein
gene0939	1.78	0.02	up	yes	MULTISPECIES: bifunctional DedA family/phosphatase PAP2 family protein
gene0940	1.43	0.01	up	yes	MULTISPECIES: DNA-3-methyladenine glycosylase
gene0943	0.94	0.6	no change	no	MULTISPECIES: glutamate-5-semialdehyde dehydrogenase
gene0948	1.12	0.48	no change	no	unnamed protein product AEO73425.1 rod shape-determining protein
gene0949	2.53	0.07	up	no	lytic murein transglycosylase B
gene0951	1.45	0.01	up	yes	MULTISPECIES: D-alanyl-D-alanine carboxypeptidase
gene0952	0.4	0.08	down	no	MULTISPECIES: DUF493 domain-containing protein
gene0954	0.71	0.09	down	no	MULTISPECIES: lipoyl synthase
gene0959	1.15	0.29	no change	no	MULTISPECIES: DNA polymerase III subunit delta
gene0960	1.3	0.02	up	yes	hypothetical protein
gene0961	0.8	0.02	down	yes	leucine--tRNA ligase
gene0963	1.97	0.02	up	yes	MULTISPECIES: YdcF family protein
gene0964	1.72	0.03	up	yes	MULTISPECIES: apolipoprotein N-acyltransferase
gene0965	1.09	0.2	no change	no	MULTISPECIES: HlyC/CorC family transporter
gene0967	0.63	0.06	down	no	MULTISPECIES: PhoH family protein
gene0968	0.4	0.06	down	no	MULTISPECIES: tRNA (N6-isopentenyl adenosine(37)-C2)-methylthiotransferase MiaB
gene0969	0.55	0.28	down	no	PA3979
gene0971	1.05	0.79	no change	no	Chain A, Glutamate-1-semialdehyde 2,1-aminomutase
gene0972	1.44	0.1	up	no	MULTISPECIES: thiamine phosphate synthase
gene0973	0.91	0.15	no change	no	PA3975
gene0974	0.68	0.05	down	no	MULTISPECIES: hybrid sensor histidine kinase/response regulator
gene0976	0.99	0.98	no change	no	MULTISPECIES: acyl-CoA dehydrogenase family protein
gene0978	1.33	0.15	up	no	MULTISPECIES: AMP nucleosidase
gene0979	0.2	0.1	down	no	MULTISPECIES: SEC-C domain-containing protein
gene0984	0.72	0.15	down	no	MULTISPECIES: Lrp/AsnC family transcriptional regulator
gene0986	1.7	0.04	up	yes	MULTISPECIES: CDF family cation-efflux transporter FieF
gene0994	0.22	0.21	down	no	DUF4238 domain-containing protein
gene0997	0.46	0	down	yes	NERD domain-containing protein
gene0998	1.51	0.08	up	no	MULTISPECIES: hypothetical protein
gene1002	5.62	0.01	up	yes	mercuric reductase
gene1004	1.87	0.16	up	no	MULTISPECIES: mercury resistance system periplasmic binding protein MerP
gene1013	0.32	0.02	down	yes	ATPase
gene1014	0.79	0.08	down	no	HNH endonuclease
gene1016	0.57	0.04	down	yes	DUF3396 domain-containing protein
gene1021	0.5	0.01	down	yes	H-NS histone family protein
gene1022	0.56	0.02	down	yes	AAA family ATPase
gene1026	2.73	0.05	up	no	ATP-dependent helicase HrpB
gene1030	1.3	0.12	up	no	MULTISPECIES: endonuclease/exonuclease/phosphatase family protein
gene1031	1.33	0.69	up	no	SDR family oxidoreductase
gene1032	1.21	0.16	up	no	VOC family protein
gene1033	2.45	0.02	up	yes	MULTISPECIES: hypothetical protein
gene1034	2.75	0.03	up	yes	MULTISPECIES: dimethyl sulfone monooxygenase SfnG
gene1035	1.45	0.07	up	no	cysteine hydrolase
gene1038	1.17	0.33	no change	no	MULTISPECIES: DEAD/DEAH box helicase
gene1043	1.13	0.26	no change	no	MULTISPECIES: GNAT family N-acetyltransferase
gene1044	0.88	0.2	no change	no	MULTISPECIES: GNAT family N-acetyltransferase
gene1046	0.92	0.6	no change	no	MULTISPECIES: acyl-CoA thioesterase II
gene1048	0.68	0.22	down	no	MULTISPECIES: HU family DNA-binding protein
gene1049	3.92	0.03	up	yes	MULTISPECIES: hypothetical protein
gene1050	3.07	0.06	up	no	taurine ABC transporter substrate-binding protein
gene1051	0.19	0.09	down	no	MULTISPECIES: ATP-binding cassette domain-containing protein
gene1053	1.64	0.1	up	no	MULTISPECIES: taurine dioxygenase
gene1054	1.76	0.18	up	no	MULTISPECIES: oligopeptide transporter, OPT family
gene1056	1.66	0.02	up	yes	sigma-54-dependent transcriptional regulator
gene1057	1.96	0.19	up	no	MULTISPECIES: MetQ/NlpA family ABC transporter substrate-binding protein
gene1058	0.75	0.33	down	no	MULTISPECIES: cytochrome ubiquinol oxidase subunit I
gene1063	0.38	0.02	down	yes	MULTISPECIES: acetyl-CoA C-acyltransferase
gene1064	0.59	0.05	down	yes	MULTISPECIES: fatty acid--CoA ligase
gene1065	2.78	0.01	up	yes	MULTISPECIES: DUF1302 domain-containing protein
gene1066	0.92	0.78	no change	no	MULTISPECIES: DUF1329 domain-containing protein
gene1067	0.9	0.45	no change	no	helix-turn-helix transcriptional regulator
gene1068	1.18	0.01	no change	yes	MULTISPECIES: copper-translocating P-type ATPase
gene1069	0.96	0.35	no change	no	MULTISPECIES: PhoH family protein
gene1070	1.56	0.08	up	no	MULTISPECIES: CHAD domain-containing protein
gene1073	1.61	0.07	up	no	MULTISPECIES: cyclic pyranopterin monophosphate synthase MoaC
gene1076	1.38	0.27	up	no	molybdenum cofactor biosynthesis protein B
gene1078	1.36	0.3	up	no	U32 family peptidase
gene1079	1.62	0.06	up	no	MULTISPECIES: U32 family peptidase
gene1080	0.75	0.46	down	no	MULTISPECIES: SCP2 domain-containing protein
gene1088	0.56	0.01	down	yes	MULTISPECIES: peptide chain release factor 3
gene1090	1.87	0.1	up	no	MULTISPECIES: TonB-dependent receptor family protein
gene1096	0.15	0.08	down	no	PA3895
gene1097	1.67	0.01	up	yes	efflux transporter, outer membrane factor (OMF) lipo, NodT family protein
gene1100	5.86	0.1	up	no	MULTISPECIES: HlyD family secretion protein
gene1107	0.46	0.05	down	no	TIGR01459 family HAD-type hydrolase
gene1111	0.64	0.02	down	yes	MULTISPECIES: class I SAM-dependent methyltransferase
gene1114	1.28	0.09	up	no	MULTISPECIES: two-component system response regulator NarL
gene1115	0.95	0.55	no change	no	MULTISPECIES: nitrate/nitrite sensor histidine kinase
gene1118	1.73	0.1	up	no	MULTISPECIES: nitrate reductase subunit alpha
gene1119	1.38	0.09	up	no	MULTISPECIES: nitrate reductase subunit beta
gene1121	1.74	0.04	up	yes	respiratory nitrate reductase subunit gamma
gene1132	0.74	0.2	down	no	ATP-dependent RNA helicase RhlB
gene1133	1.2	0.05	up	no	acyl-CoA synthetase
gene1134	0.56	0.03	down	yes	MULTISPECIES: alpha/beta hydrolase
gene1135	1.8	0.1	up	no	MULTISPECIES: amino acid ABC transporter substrate-binding protein
gene1137	2.32	0.05	up	no	MULTISPECIES: nuclear transport factor 2 family protein
gene1141	0.66	0.13	down	no	MULTISPECIES: glutathione S-transferase family protein
gene1143	0.4	0.06	down	no	MULTISPECIES: hypothetical protein
gene1144	1.27	0.07	up	no	MULTISPECIES: nucleoid-associated protein YejK
gene1145	1.17	0.39	no change	no	MULTISPECIES: TAXI family TRAP transporter solute-binding subunit
gene1147	0.96	0.6	no change	no	MULTISPECIES: hydrolase
gene1153	0.29	0.15	down	no	MULTISPECIES: CesT family type III secretion system chaperone
gene1156	1.57	0.12	up	no	MULTISPECIES: ABC transporter ATP-binding protein
gene1158	0.93	0.76	no change	no	MULTISPECIES: ABC transporter substrate-binding protein
gene1161	0.87	0.34	no change	no	MULTISPECIES: valine--tRNA ligase
gene1163	1.95	0.01	up	yes	DNA polymerase III subunit chi
gene1164	1.39	0.03	up	yes	MULTISPECIES: leucyl aminopeptidase
gene1167	1.18	0.16	no change	no	LPS export ABC transporter permease LptF
gene1168	0.82	0.08	down	no	MULTISPECIES: LPS export ABC transporter permease LptG
gene1169	2.12	0.12	up	no	MULTISPECIES: RDD family protein
gene1170	1.13	0.07	no change	no	EAL domain-containing protein
gene1171	0.89	0.58	no change	no	MULTISPECIES: hypothetical protein
gene1179	1.01	0.86	no change	no	unnamed protein product AEO73602.1 queuine tRNA-ribosyltransferase
gene1180	1.2	0.24	no change	no	MULTISPECIES: preprotein translocase subunit YajC
gene1181	1.48	0.02	up	yes	MULTISPECIES: protein translocase subunit SecD
gene1182	0.9	0.52	no change	no	MULTISPECIES: protein translocase subunit SecF
gene1183	1.9	0.1	up	no	PA3819
gene1184	0.98	0.9	no change	no	MULTISPECIES: inositol monophosphatase
gene1185	1.05	0.8	no change	no	MULTISPECIES: tRNA (cytosine(32)/uridine(32)-2'-O)-methyltransferase TrmJ
gene1186	1.38	0.11	up	no	serine O-acetyltransferase
gene1187	0.5	0.02	down	yes	PA3815
gene1188	0.87	0.05	no change	yes	MULTISPECIES: IscS subfamily cysteine desulfurase
gene1189	0.98	0.91	no change	no	PA3813
gene1190	3.68	0.02	up	yes	PA3812
gene1192	0.47	0.06	down	no	MULTISPECIES: Fe-S protein assembly chaperone HscA
gene1194	1.52	0.28	up	no	Fe-S cluster assembly protein IscX
gene1195	2.01	0.02	up	yes	MULTISPECIES: nucleoside-diphosphate kinase
gene1196	0.61	0.13	down	no	hypothetical protein
gene1197	1.5	0.05	up	no	MULTISPECIES: type 4a pilus biogenesis protein PilF
gene1198	1.17	0.19	no change	no	MULTISPECIES: helix-turn-helix domain-containing protein
gene1199	0.88	0.44	no change	no	4-hydroxy-3-methylbut-2-en-1-yl diphosphate synthase
gene1200	0.71	0.13	down	no	MULTISPECIES: histidine--tRNA ligase
gene1201	0.91	0.41	no change	no	MULTISPECIES: YfgM family protein
gene1202	0.5	0.02	down	yes	MULTISPECIES: outer membrane protein assembly factor BamB
gene1203	0.96	0.78	no change	no	MULTISPECIES: ribosome biogenesis GTPase Der
gene1204	0.61	0.02	down	yes	MULTISPECIES: pyridoxal phosphate-dependent aminotransferase
gene1205	1.21	0.51	up	no	MULTISPECIES: amidohydrolase
gene1207	0.66	0.04	down	yes	aldo/keto reductase
gene1208	0.8	0.15	down	no	MULTISPECIES: hypothetical protein
gene1210	1.23	0.16	up	no	2-isopropylmalate synthase
gene1212	3.2	0.01	up	yes	MULTISPECIES: TonB-dependent copper receptor
gene1215	1.31	0.05	up	yes	MULTISPECIES: M23 family metallopeptidase
gene1217	1.54	0.16	up	no	copper chaperone PCu(A)C
gene1219	0.67	0.47	down	no	MULTISPECIES: cysteine hydrolase
gene1223	1.04	0.76	no change	no	MULTISPECIES: TRAP transporter small permease
gene1225	0.79	0.41	down	no	MULTISPECIES: LysR family transcriptional regulator
gene1226	1.12	0.06	no change	no	exodeoxyribonuclease VII large subunit
gene1230	1.45	0.13	up	no	MULTISPECIES: MFS transporter
gene1233	0.74	0.17	down	no	Chain A, Inosine 5'-monophosphate Dehydrogenase
gene1234	1	0.98	no change	no	GMP synthase
gene1235	0.51	0.1	down	no	putative metallo-oxidoreductase
gene1236	0.7	0	down	yes	zinc-binding protein
gene1237	1.05	0.62	no change	no	MULTISPECIES: aromatic amino acid transporter
gene1239	0.78	0.32	down	no	membrane-bound lytic murein transglycosylase MltF
gene1240	1.1	0.28	no change	no	phosphoribosylformylglycinamidine synthase
gene1246	1.42	0.08	up	no	MULTISPECIES: GntR family transcriptional regulator
gene1249	1.69	0.06	up	no	MutT/nudix family protein
gene1252	1.37	0.22	up	no	MULTISPECIES: formate-dependent phosphoribosylglycinamide formyltransferase
gene1254	2.02	0.29	up	no	MULTISPECIES: MHS family MFS transporter
gene1255	1.11	0.05	no change	yes	MULTISPECIES: HlyC/CorC family transporter
gene1258	0.99	0.98	no change	no	MULTISPECIES: 30S ribosomal protein S16
gene1260	1.24	0.31	up	no	MULTISPECIES: tRNA (guanosine(37)-N1)-methyltransferase TrmD
gene1261	1.2	0.09	no change	no	MULTISPECIES: 50S ribosomal protein L19
gene1266	1.8	0.04	up	yes	MULTISPECIES: bifunctional protein-disulfide isomerase/oxidoreductase DsbC
gene1268	0.73	0.01	down	yes	MULTISPECIES: homoserine dehydrogenase
gene1269	1.1	0.65	no change	no	MULTISPECIES: threonine synthase
gene1272	1.33	0.02	up	yes	MULTISPECIES: CoA transferase
gene1273	1.99	0.23	up	no	YjfI family protein
gene1274	0.82	0.21	down	no	hypothetical protein
gene1276	0.34	0	down	yes	MULTISPECIES: flotillin family protein
gene1277	0.58	0.02	down	yes	DNA repair ATPase
gene1278	0.46	0	down	yes	MULTISPECIES: nuclease
gene1279	1.7	0.03	up	yes	nuclease
gene1280	1.33	0.21	up	no	MULTISPECIES: single-stranded-DNA-specific exonuclease RecJ
gene1282	0.76	0.27	down	no	MULTISPECIES: NADH:flavin oxidoreductase/NADH oxidase
gene1287	0.77	0.21	down	no	MULTISPECIES: FKBP-type peptidyl-prolyl cis-trans isomerase
gene1288	0.48	0.16	down	no	WG repeat-containing protein
gene1291	0.84	0.28	no change	no	NAD(P)/FAD-dependent oxidoreductase
gene1292	1.05	0.8	no change	no	MULTISPECIES: tellurite resistance TerB family protein
gene1296	1.3	0.03	up	yes	MULTISPECIES: methyl-accepting chemotaxis protein
gene1300	1.27	0.2	up	no	MULTISPECIES: hybrid sensor histidine kinase/response regulator
gene1301	1.58	0.04	up	yes	MULTISPECIES: chemotaxis response regulator protein-glutamate methylesterase
gene1302	0.98	0.87	no change	no	MULTISPECIES: PleD family two-component system response regulator
gene1303	0.59	0.16	down	no	unnamed protein product AEO73732.1 putative peptide chain release factor 2
gene1304	0.58	0.03	down	yes	MULTISPECIES: lysine--tRNA ligase
gene1305	0.42	0.06	down	no	MULTISPECIES: TetR/AcrR family transcriptional regulator
gene1306	0.41	0.01	down	yes	MULTISPECIES: hypothetical protein
gene1307	0.95	0.74	no change	no	flavohemoglobin expression-modulating QEGLA motif protein
gene1308	0.85	0.27	no change	no	MULTISPECIES: TIGR00266 family protein
gene1310	0.86	0.22	no change	no	MULTISPECIES: hypothetical protein
gene1311	0.52	0.02	down	yes	MULTISPECIES: O-acetyl-ADP-ribose deacetylase
gene1312	2.61	0.34	up	no	MULTISPECIES: OmpA family protein
gene1313	1.8	0.06	up	no	MULTISPECIES: DUF4398 domain-containing protein
gene1314	1.2	0.12	up	no	MULTISPECIES: heavy metal translocating P-type ATPase
gene1316	1.17	0.42	no change	no	MULTISPECIES: hypothetical protein
gene1317	1.11	0.28	no change	no	MULTISPECIES: phosphoenolpyruvate carboxylase
gene1318	1.33	0.12	up	no	MULTISPECIES: adenylate kinase
gene1319	0.83	0.33	no change	no	MULTISPECIES: tRNA (adenosine(37)-N6)-threonylcarbamoyltransferase complex dimerization subunit type 1 TsaB
gene1321	0.72	0.18	down	no	DUF72 domain-containing protein
gene1322	1.29	0.03	up	yes	MULTISPECIES: isocitrate lyase/phosphoenolpyruvate mutase family protein
gene1324	1.15	0.41	no change	no	class I SAM-dependent methyltransferase
gene1327	1.76	0.06	up	no	MULTISPECIES: multidrug efflux RND transporter periplasmic adaptor subunit MexJ
gene1328	1.49	0	up	yes	MULTISPECIES: multidrug efflux RND transporter permease subunit MexK
gene1330	1.19	0.08	no change	no	YbaY family lipoprotein
gene1331	1.3	0.01	up	yes	glycerol-3-phosphate 1-O-acyltransferase PlsB
gene1334	0.68	0.06	down	no	GldG family protein
gene1335	1.08	0.64	no change	no	DUF4340 domain-containing protein
gene1337	0.5	0.02	down	yes	cysteine desulfurase
gene1338	1.32	0.28	up	no	2,3,4,5-tetrahydropyridine-2,6-dicarboxylate N-succinyltransferase
gene1340	2.42	0.11	up	no	MULTISPECIES: ArsC family reductase
gene1344	0.53	0.06	down	no	Na+/H+ antiporter
gene1345	0.53	0.08	down	no	MULTISPECIES: succinyldiaminopimelate transaminase
gene1346	0.51	0.13	down	no	MULTISPECIES:
gene1347	0.91	0.7	no change	no	MULTISPECIES: type I methionyl aminopeptidase
gene1348	1.15	0.55	no change	no	MULTISPECIES: 30S ribosomal protein S2
gene1349	0.53	0.01	down	yes	MULTISPECIES: elongation factor Ts
gene1350	0.92	0.23	no change	no	PA3654
gene1351	1.19	0.03	no change	yes	MULTISPECIES: ribosome recycling factor
gene1353	1.33	0.21	up	no	PA3651
gene1354	0.74	0.29	down	no	MULTISPECIES: 1-deoxy-D-xylulose-5-phosphate reductoisomerase
gene1355	0.89	0.03	no change	yes	MULTISPECIES: sigma E protease regulator RseP
gene1356	1.47	0.01	up	yes	MULTISPECIES: outer membrane protein assembly factor BamA
gene1357	1.34	0.2	up	no	PA3647
gene1358	0.54	0	down	yes	MULTISPECIES: UDP-3-O-(3-hydroxymyristoyl)glucosamine N-acyltransferase
gene1359	1.2	0.2	no change	no	PA3645
gene1360	0.82	0.65	down	no	MULTISPECIES: acyl-ACP--UDP-N-acetylglucosamine O-acyltransferase
gene1361	1.53	0.12	up	no	lipid-A-disaccharide synthase
gene1363	1.35	0.17	up	no	alanine:cation symporter family protein
gene1364	0.99	0.95	no change	no	DNA polymerase III subunit alpha
gene1365	0.93	0.1	no change	no	MULTISPECIES: acetyl-CoA carboxylase carboxyl transferase subunit alpha
gene1367	0.89	0.25	no change	no	MULTISPECIES: CTP synthase
gene1368	0.88	0.44	no change	no	MULTISPECIES: 3-deoxy-8-phosphooctulonate synthase
gene1369	1.42	0.05	up	no	MULTISPECIES: phosphopyruvate hydratase
gene1373	0.63	0.23	down	no	selenium metabolism membrane protein YedE/FdhT
gene1375	0.58	0.23	down	no	MULTISPECIES: S-(hydroxymethyl)glutathione dehydrogenase/class III alcohol dehydrogenase
gene1376	0.67	0.21	down	no	MULTISPECIES: S-formylglutathione hydrolase
gene1377	1.26	0.3	up	no	MULTISPECIES: 2-C-methyl-D-erythritol 2,4-cyclodiphosphate synthase
gene1378	0.86	0.33	no change	no	MULTISPECIES: tRNA pseudouridine(13) synthase TruD
gene1379	1.01	0.92	no change	no	MULTISPECIES: 5'/3'-nucleotidase SurE
gene1380	0.88	0.57	no change	no	unnamed protein product AEO73809.1 protein-L-isoaspartate O-methyltransferase
gene1381	1.28	0.08	up	no	MULTISPECIES: peptidoglycan DD-metalloendopeptidase family protein
gene1384	1.73	0.18	up	no	DNA mismatch repair protein MutS
gene1387	1.07	0.46	no change	no	PA3617
gene1389	0.59	0.11	down	no	MULTISPECIES: LOG family protein
gene1390	0.64	0.04	down	yes	MULTISPECIES: MBL fold metallo-hydrolase
gene1391	0.59	0.02	down	yes	MULTISPECIES: phosphoketolase
gene1393	1.15	0.74	no change	no	MULTISPECIES: quorum-sensing-regulated virulence factor family protein
gene1397	1.94	0.04	up	yes	ABC transporter ATP-binding protein
gene1400	1.13	0.18	no change	no	response regulator transcription factor
gene1402	1.09	0.44	no change	no	glutamate synthase
gene1417	1.19	0.27	no change	no	PA3587
gene1421	0.69	0.21	down	no	hypothetical protein
gene1422	1.06	0.44	no change	no	MULTISPECIES: glycerol kinase GlpK
gene1428	2.39	0.05	up	yes	MULTISPECIES: cytochrome b
gene1434	1.36	0.14	up	no	MULTISPECIES: CoA-acylating methylmalonate-semialdehyde dehydrogenase
gene1436	1.01	0.93	no change	no	MULTISPECIES: propionyl-CoA synthetase
gene1437	0.88	0.35	no change	no	MULTISPECIES: zinc-binding alcohol dehydrogenase family protein
gene1438	1.02	0.87	no change	no	MULTISPECIES: antibiotic biosynthesis monooxygenase
gene1439	2.01	0.05	up	yes	LysR family transcriptional regulator
gene1442	1.22	0.47	up	no	PA3563
gene1443	1.42	0.21	up	no	phosphoenolpyruvate--protein phosphotransferase
gene1466	1.36	0.32	up	no	MULTISPECIES: peroxide stress protein YaaA
gene1467	0.7	0.22	down	no	MULTISPECIES: ABC transporter ATP-binding protein
gene1468	0.6	0.06	down	no	ornithine carbamoyltransferase
gene1470	1.97	0.03	up	yes	autotransporter domain-containing protein
gene1472	0.52	0.09	down	no	MULTISPECIES: Grx4 family monothiol glutaredoxin
gene1474	1.44	0.47	up	no	PA3531
gene1476	0.63	0.02	down	yes	MULTISPECIES: peroxiredoxin C
gene1478	1.45	0.06	up	no	dihydroorotase
gene1479	1.74	0.04	up	yes	MULTISPECIES: OmpA family protein
gene1480	0.62	0.03	down	yes	MULTISPECIES: argininosuccinate synthase
gene1486	1.36	0.02	up	yes	iron-containing redox enzyme family protein
gene1490	1.05	0.44	no change	no	MULTISPECIES: methyltransferase domain-containing protein
gene1491	3.68	0.15	up	no	MULTISPECIES: hypothetical protein
gene1493	0.39	0.09	down	no	MULTISPECIES: electron transport complex subunit E
gene1494	1.22	0.03	up	yes	electron transport complex protein RnfC
gene1497	0.4	0.08	down	no	MULTISPECIES: electron transport complex subunit RsxB
gene1498	2.19	0.01	up	yes	MULTISPECIES: electron transport complex subunit RsxA
gene1501	1.22	0.09	up	no	DUF4349 domain-containing protein
gene1502	0.93	0.22	no change	no	MULTISPECIES: methionine--tRNA ligase
gene1503	1.93	0.01	up	yes	CobQ/CobB/MinD/ParA nucleotide binding domain protein
gene1507	1.29	0.3	up	no	MULTISPECIES: transcriptional regulator SdiA
gene1513	1.09	0.7	no change	no	NAD-dependent malic enzyme
gene1514	0.63	0.19	down	no	NUDIX hydrolase
gene1515	0.88	0.68	no change	no	MULTISPECIES: dihydrofolate reductase
gene1518	1.01	0.63	no change	no	DEAD/DEAH box helicase
gene1519	1.58	0.15	up	no	MULTISPECIES: MFS transporter
gene1524	1.19	0.47	no change	no	MULTISPECIES: N-acetylglutaminylglutamine synthetase
gene1528	1.27	0.06	up	no	bifunctional tRNA (5-methylaminomethyl-2-thiouridine)(34)-methyltransferase MnmD/FAD-dependent 5-carboxymethylaminomethyl-2-thiouridine(34) oxidoreductase MnmC
gene1529	1.17	0.47	no change	no	polyphosphate:AMP phosphotransferase
gene1531	0.87	0.19	no change	no	DUF480 domain-containing protein
gene1532	0.36	0.06	down	no	malate:quinone oxidoreductase
gene1533	1.01	0.92	no change	no	MULTISPECIES: hypothetical protein
gene1534	1.47	0.16	up	no	MULTISPECIES: peroxiredoxin
gene1535	1.82	0	up	yes	MULTISPECIES: aliphatic sulfonate ABC transporter substrate-binding protein
gene1538	1.31	0.39	up	no	MULTISPECIES: NADPH-dependent FMN reductase
gene1539	1.81	0.18	up	no	alkanesulfonate monooxygenase
gene1540	1.46	0.46	up	no	FMNH2-dependent alkanesulfonate monooxygenase
gene1541	3.5	0	up	yes	MULTISPECIES: aliphatic sulfonate ABC transporter permease SsuC
gene1542	1.48	0.07	up	no	MULTISPECIES: aliphatic sulfonates ABC transporter ATP-binding protein
gene1543	2.96	0.08	up	no	TOBE domain-containing protein
gene1545	1.01	0.97	no change	no	hypothetical protein
gene1554	0.46	0.11	down	no	MULTISPECIES: class II aldolase/adducin family protein
gene1557	1.5	0.36	up	no	PA3427
gene1558	1.09	0.49	no change	no	MULTISPECIES: crotonase/enoyl-CoA hydratase family protein
gene1561	0.82	0.18	down	no	helix-turn-helix domain protein
gene1562	1.42	0.19	up	no	MULTISPECIES: DUF1302 domain-containing protein
gene1563	1.45	0.07	up	no	DUF1329 domain-containing protein
gene1565	0.88	0.43	no change	no	MULTISPECIES: hypothetical protein
gene1566	0.75	0.17	down	no	PA3418
gene1567	0.5	0.11	down	no	MULTISPECIES: pyruvate dehydrogenase (acetyl-transferring) E1 component subunit alpha
gene1576	9.42	0.19	up	no	MULTISPECIES: FecR family protein
gene1577	0.95	0.23	no change	no	MULTISPECIES: TonB-dependent hemoglobin/transferrin/lactoferrin family receptor
gene1581	1.19	0.6	no change	no	TolC family outer membrane protein
gene1584	1.71	0.06	up	no	MULTISPECIES: efflux RND transporter periplasmic adaptor subunit
gene1589	0.89	0.67	no change	no	hypothetical protein
gene1594	1.97	0.13	up	no	MULTISPECIES: nitrous-oxide reductase
gene1601	0.87	0.54	no change	no	PA3385
gene1613	2.46	0	up	yes	MULTISPECIES: phosphonate metabolism protein/1,5-bisphosphokinase (PRPP-forming) PhnN
gene1622	0.75	0.18	down	no	MULTISPECIES: SagB/ThcOx family dehydrogenase
gene1624	0.9	0.82	no change	no	MULTISPECIES: hypothetical protein
gene1625	0.41	0.02	down	yes	MULTISPECIES: aliphatic amidase
gene1628	0.5	0.02	down	yes	MULTISPECIES: ANTAR domain-containing protein
gene1634	0.73	0.08	down	no	D-serine ammonia-lyase
gene1635	0.54	0.07	down	no	putative glutamine synthetase
gene1637	1.12	0.28	no change	no	MULTISPECIES: TIGR04282 family arsenosugar biosynthesis glycosyltransferase
gene1638	1.36	0.1	up	no	flagellar brake protein YcgR
gene1640	0.49	0.07	down	no	MULTISPECIES: flagellar biosynthesis anti-sigma factor FlgM
gene1642	0.88	0.16	no change	no	MULTISPECIES: chemotaxis protein CheV
gene1643	1.35	0.54	up	no	MULTISPECIES: protein-glutamate O-methyltransferase CheR
gene1644	2.37	0.12	up	no	STAS domain-containing protein
gene1649	2.29	0.02	up	yes	MULTISPECIES: DUF2804 domain-containing protein
gene1650	0.62	0.14	down	no	MULTISPECIES: MarR family transcriptional regulator
gene1652	1.06	0.53	no change	no	MULTISPECIES: patatin-like phospholipase family protein
gene1654	0.78	0.19	down	no	ADP-glyceromanno-heptose 6-epimerase
gene1660	1.28	0.58	up	no	MULTISPECIES: cytochrome P450
gene1662	1.37	0.04	up	yes	hypothetical protein
gene1664	0.74	0.32	down	no	non-ribosomal peptide synthetase
gene1674	1.6	0.15	up	no	MULTISPECIES: hypothetical protein
gene1676	2.39	0.07	up	no	phosphonate ABC transporter, permease protein PhnE
gene1678	0.91	0.29	no change	no	MULTISPECIES: phosphonate ABC transporter ATP-binding protein
gene1679	0.94	0.67	no change	no	MULTISPECIES: putative selenate ABC transporter substrate-binding protein
gene1680	3.86	0.11	up	no	NAD(P)-dependent oxidoreductase
gene1682	2.03	0.03	up	yes	phosphoethanolamine transferase
gene1683	0.85	0.26	no change	no	MULTISPECIES: universal stress protein
gene1684	0.51	0.07	down	no	MULTISPECIES: RNA polymerase-associated protein RapA
gene1693	1.36	0.09	up	no	MaoC family dehydratase
gene1695	0.62	0	down	yes	long-chain-fatty-acid--CoA ligase
gene1696	0.66	0.07	down	no	MULTISPECIES: long-chain fatty acid--CoA ligase
gene1698	0.98	0.74	no change	no	ATP-dependent RNA helicase HrpA
gene1703	0.69	0.13	down	no	DUF2235 domain-containing protein
gene1705	1.74	0.11	up	no	cysteine hydrolase family protein
gene1707	0.48	0.02	down	yes	MULTISPECIES: beta-ketoacyl-ACP synthase III
gene1717	0.55	0.05	down	yes	MULTISPECIES: SDR family oxidoreductase
gene1723	1.29	0	up	yes	putative two-component sensor
gene1724	0.7	0.08	down	no	Chain A, Hypothetical Protein Pa3270
gene1726	2.25	0.02	up	yes	TonB-dependent receptor family protein
gene1728	1.2	0.38	up	no	MULTISPECIES: cold-shock protein
gene1731	1.06	0.19	no change	no	MULTISPECIES: recombination-associated protein RdgC
gene1734	0.63	0.01	down	yes	MULTISPECIES: FKBP-type peptidyl-prolyl cis-trans isomerase
gene1735	0.37	0.03	down	yes	MULTISPECIES: DUF1232 domain-containing protein
gene1738	1.98	0.3	up	no	MULTISPECIES: hypothetical protein
gene1742	1.45	0.03	up	yes	NAD(P)H-quinone oxidoreductase
gene1743	1.29	0.53	up	no	MULTISPECIES: HAD-IB family hydrolase
gene1748	1.02	0.89	no change	no	MULTISPECIES: extracellular solute-binding protein
gene1751	0.56	0.09	down	no	MULTISPECIES: M18 family aminopeptidase
gene1752	1.76	0.03	up	yes	MULTISPECIES: RluA family pseudouridine synthase
gene1753	0.68	0.04	down	yes	MULTISPECIES: cell division topological specificity factor MinE
gene1754	0.94	0.21	no change	no	MULTISPECIES: septum site-determining protein MinD
gene1755	0.43	0.04	down	yes	MULTISPECIES: septum site-determining protein MinC
gene1756	1.59	0.09	up	no	MULTISPECIES: lipid A biosynthesis lauroyl acyltransferase
gene1759	2.79	0.03	up	yes	VacJ family lipoprotein
gene1760	2.47	0.13	up	no	alpha/beta fold hydrolase
gene1763	0.95	0.78	no change	no	PA3235
gene1764	1.82	0	up	yes	MULTISPECIES: cation acetate symporter
gene1765	1.2	0.25	up	no	MULTISPECIES: cyclic nucleotide-binding/CBS domain-containing protein
gene1766	1.77	0.09	up	no	MULTISPECIES: 3'-5' exonuclease
gene1770	1.23	0.06	up	no	MULTISPECIES: ABC transporter ATP-binding protein
gene1771	1.59	0.05	up	yes	MULTISPECIES: peptidylprolyl isomerase
gene1772	0.83	0.37	down	no	MULTISPECIES: alpha/beta hydrolase
gene1773	1.25	0.04	up	yes	MULTISPECIES: LysR family transcriptional regulator
gene1783	1.18	0.29	no change	no	tRNA-binding protein
gene1789	1	1	no change	no	AraC family transcriptional regulator
gene1790	2.7	0.03	up	yes	PA3214
gene1791	0.76	0.25	down	no	MCE family protein
gene1792	0.84	0.24	no change	no	MULTISPECIES: ABC transporter ATP-binding protein
gene1793	0.75	0.58	down	no	MULTISPECIES: ABC transporter permease
gene1796	1.58	0.06	up	no	MULTISPECIES: NAD(P)H nitroreductase
gene1798	1.9	0.05	up	no	MULTISPECIES: HAMP domain-containing histidine kinase
gene1799	2.2	0.02	up	yes	MULTISPECIES: Spy/CpxP family protein refolding chaperone
gene1805	0.74	0.21	down	no	PA3199
gene1807	0.94	0.38	no change	no	SMC-Scp complex subunit ScpB
gene1808	0.9	0.66	no change	no	PA3196
gene1811	1.94	0.02	up	yes	MULTISPECIES: phosphogluconate dehydratase
gene1812	2.16	0.12	up	no	MULTISPECIES: glucokinase
gene1813	0.76	0.14	down	no	MULTISPECIES: response regulator transcription factor
gene1814	0.13	0.26	down	no	HAMP domain-containing protein
gene1815	4.2	0.15	up	no	MULTISPECIES: carbohydrate ABC transporter substrate-binding protein
gene1818	0.91	0.83	no change	no	MULTISPECIES: sn-glycerol-3-phosphate ABC transporter ATP-binding protein UgpC
gene1819	2.62	0.01	up	yes	MULTISPECIES: porin
gene1822	4.47	0.01	up	yes	MULTISPECIES: glucose-6-phosphate dehydrogenase
gene1826	0.46	0.02	down	yes	MULTISPECIES: 23S rRNA pseudouridine(2605) synthase RluB
gene1832	0.69	0.16	down	no	MULTISPECIES: YciK family oxidoreductase
gene1834	0.86	0.22	no change	no	bifunctional 3-demethylubiquinol 3-O-methyltransferase/2-polyprenyl-6-hydroxyphenol methylase
gene1835	0.67	0.14	down	no	MULTISPECIES: TRZ/ATZ family hydrolase
gene1836	0.71	0.13	down	no	MULTISPECIES: S-methyl-5-thioribose-1-phosphate isomerase
gene1837	0.93	0.09	no change	no	MULTISPECIES: DNA gyrase subunit A
gene1838	0.46	0.06	down	no	3-phosphoserine/phosphohydroxythreonine transaminase
gene1839	0.55	0.03	down	yes	P-protein
gene1840	0.26	0.01	down	yes	Histidinol-phosphate aminotransferase 2
gene1841	0.84	0.16	no change	no	bifunctional prephenate dehydrogenase/3-phosphoshikimate 1-carboxyvinyltransferase
gene1842	0.82	0.19	down	no	MULTISPECIES: (d)CMP kinase
gene1843	0.69	0.07	down	no	MULTISPECIES: 30S ribosomal protein S1
gene1844	0.94	0.4	no change	no	MULTISPECIES: integration host factor subunit beta
gene1845	1.52	0.08	up	no	MULTISPECIES: hypothetical protein
gene1846	0.64	0	down	yes	MULTISPECIES: nucleotide sugar dehydrogenase
gene1847	0.43	0.12	down	no	MULTISPECIES: Gfo/Idh/MocA family oxidoreductase
gene1849	0.91	0.49	no change	no	MULTISPECIES: DegT/DnrJ/EryC1/StrS family aminotransferase
gene1850	1.19	0.26	no change	no	glycosyltransferase
gene1851	3.54	0.05	up	yes	MULTISPECIES: oligosaccharide flippase family protein
gene1853	1.09	0.64	no change	no	glycosyltransferase family 2 protein
gene1854	0.42	0.01	down	yes	NAD(P)-dependent oxidoreductase
gene1856	0.43	0.04	down	yes	SDR family oxidoreductase
gene1858	2.22	0.05	up	yes	MULTISPECIES: polysaccharide biosynthesis protein
gene1861	0.96	0.77	no change	no	aspartate/tyrosine/aromatic aminotransferase
gene1862	0.96	0.74	no change	no	MULTISPECIES: excinuclease ABC subunit B
gene1866	0.72	0.05	down	no	Chain A, Glutamate--trna Ligase
gene1873	1.9	0.03	up	yes	MULTISPECIES: bifunctional 4-hydroxy-2-oxoglutarate aldolase/2-dehydro-3-deoxy-phosphogluconate aldolase
gene1876	1.24	0.35	up	no	SDR family oxidoreductase
gene1877	0.97	0.47	no change	no	glyoxalase/bleomycin resistance/extradiol dioxygenase family protein
gene1878	2.57	0.16	up	no	MULTISPECIES: Hsp20 family protein
gene1881	1.12	0.58	no change	no	MULTISPECIES: RidA family protein
gene1882	0.94	0.52	no change	no	MULTISPECIES: LysR family transcriptional regulator
gene1883	0.78	0.35	down	no	MULTISPECIES: 3-isopropylmalate dehydratase large subunit
gene1884	0.71	0.13	down	no	MULTISPECIES: 3-isopropylmalate dehydratase small subunit
gene1886	0.79	0.17	down	no	hypothetical protein
gene1887	1	1	no change	no	MULTISPECIES: aspartate-semialdehyde dehydrogenase
gene1889	1.48	0.33	up	no	MULTISPECIES: FimV family protein
gene1890	0.75	0.27	down	no	MULTISPECIES: tRNA pseudouridine(38-40) synthase TruA
gene1892	0.73	0.12	down	no	acetylCoA carboxylase subunit beta
gene1893	1.91	0.15	up	no	bifunctional tetrahydrofolate synthase/dihydrofolate synthase
gene1896	0.82	0.13	down	no	MULTISPECIES: amidophosphoribosyltransferase
gene1897	0.63	0.13	down	no	O-succinylhomoserine sulfhydrylase
gene1898	0.78	0.02	down	yes	MULTISPECIES: SDR family oxidoreductase
gene1899	1.54	0.01	up	yes	GspD family T2SS secretin variant XcpQ
gene1901	1.28	0.01	up	yes	MULTISPECIES: GspE family T2SS ATPase variant XcpR
gene1902	1.11	0.13	no change	no	general secretion pathway protein F
gene1903	0.8	0.54	down	no	GspG family T2SS major pseudopilin variant XcpT
gene1906	1.94	0	up	yes	PA3098
gene1914	1.8	0.07	up	no	MULTISPECIES: carbon-nitrogen hydrolase family protein
gene1915	0.94	0.37	no change	no	MULTISPECIES: NADPH-dependent 2,4-dienoyl-CoA reductase
gene1916	0.65	0.12	down	no	hypothetical protein
gene1919	0.59	0.03	down	yes	MULTISPECIES: NAD(+) kinase
gene1920	1	1	no change	no	ser/threonine protein phosphatase
gene1921	0.43	0.23	down	no	rhomboid family intramembrane serine protease
gene1923	0.81	0.11	down	no	unnamed protein product AEO74365.1 hypothetical protein
gene1924	1.19	0.01	no change	yes	MULTISPECIES: aminopeptidase N
gene1925	2.4	0	up	yes	MULTISPECIES: DUF1302 domain-containing protein
gene1926	0.64	0.23	down	no	MULTISPECIES: DUF1329 domain-containing protein
gene1927	0.73	0.19	down	no	MULTISPECIES: hypothetical protein
gene1928	1.95	0.11	up	no	MULTISPECIES: RND family transporter
gene1929	2.61	0.01	up	yes	MULTISPECIES: HAMP domain-containing histidine kinase
gene1933	1.16	0.31	no change	no	MULTISPECIES: protein BatD
gene1934	1.74	0.11	up	no	MULTISPECIES: VWA domain-containing protein
gene1935	1.18	0.29	no change	no	MULTISPECIES: VWA domain-containing protein
gene1936	0.51	0.12	down	no	MULTISPECIES: DUF4381 domain-containing protein
gene1937	0.75	0.23	down	no	MULTISPECIES: DUF58 domain-containing protein
gene1938	1.05	0.59	no change	no	MULTISPECIES: MoxR family ATPase
gene1940	0.8	0.01	down	yes	NAD-glutamate dehydrogenase
gene1943	1.14	0.18	no change	no	MULTISPECIES: tetratricopeptide repeat protein
gene1944	1.66	0.06	up	no	MULTISPECIES: pellicle/biofilm biosynthesis outer membrane protein PelC
gene1947	0.66	0.15	down	no	MULTISPECIES: GT4 family glycosyltransferase PelF
gene1952	2.29	0.14	up	no	peptidase
gene1954	1.1	0.66	no change	no	hypothetical protein
gene1956	1.63	0.05	up	yes	MULTISPECIES: quinone-dependent dihydroorotate dehydrogenase
gene1958	0.99	0.95	no change	no	MULTISPECIES: bifunctional 23S rRNA (guanine(2069)-N(7))-methyltransferase RlmK/23S rRNA (guanine(2445)-N(2))-methyltransferase RlmL
gene1959	0.99	0.92	no change	no	D-alanyl-D-alanine carboxypeptidase/D-alanyl-D-alanine-endopeptidase
gene1963	0.57	0.03	down	yes	hypothetical protein
gene1964	1.21	0.09	up	no	MULTISPECIES: hypothetical protein
gene1966	0.54	0.02	down	yes	PA3040
gene1968	2.52	0.01	up	yes	MULTISPECIES: OprD family porin
gene1978	1.72	0.02	up	yes	MULTISPECIES: molybdenum cofactor biosynthesis protein B
gene1979	0.8	0.07	down	no	molybdopterin molybdotransferase MoeA
gene1980	0.7	0.08	down	no	MULTISPECIES: AraC family transcriptional regulator
gene1983	0.71	0.14	down	no	MULTISPECIES: carbohydrate kinase
gene1986	0.83	0.49	no change	no	putative soluble lytic transglycosylase
gene1988	0.68	0.05	down	yes	ATP-binding cassette domain-containing protein
gene1990	2.4	0.04	up	yes	MULTISPECIES: universal stress protein
gene1993	0.68	0.01	down	yes	MULTISPECIES: fatty acid oxidation complex subunit alpha FadB
gene1994	1.14	0.42	no change	no	MULTISPECIES: acetyl-CoA C-acyltransferase FadA
gene1996	0.67	0.02	down	yes	MULTISPECIES: type I DNA topoisomerase
gene1997	0.69	0.21	down	no	MULTISPECIES: hypothetical protein
gene2000	1.28	0	up	yes	PA3007
gene2001	2.41	0.03	up	yes	Chain A, Probable Transcriptional Regulator
gene2002	1.28	0.27	up	no	beta-L-N-acetylhexosaminidase
gene2003	1.29	0.33	up	no	methylthioadenosine phosphorylase
gene2004	1.47	0.25	up	no	MULTISPECIES: hypothetical protein
gene2005	0.68	0.05	down	no	transcription-repair coupling factor
gene2006	0.6	0.01	down	yes	glyceraldehyde-3-phosphate dehydrogenase, type I
gene2007	0.99	0.96	no change	no	MULTISPECIES: amino acid permease
gene2008	1.37	0.05	up	yes	MULTISPECIES: Na(+)-translocating NADH-quinone reductase subunit A
gene2009	0.82	0.07	down	no	MULTISPECIES: NADH:ubiquinone reductase (Na(+)-transporting) subunit B
gene2010	1.21	0.03	up	yes	MULTISPECIES: Na(+)-translocating NADH-quinone reductase subunit C
gene2011	0.75	0.26	down	no	NADH:ubiquinone reductase (Na(+)-transporting) subunit D
gene2013	0.77	0.15	down	no	MULTISPECIES: NADH:ubiquinone reductase (Na(+)-transporting) subunit F
gene2016	0.74	0.13	down	no	MULTISPECIES: Si-specific NAD(P)(+) transhydrogenase
gene2017	0.85	0.56	no change	no	MULTISPECIES: glycerophosphodiester phosphodiesterase
gene2019	0.83	0.19	down	no	hypothetical protein
gene2020	1.04	0.82	no change	no	MULTISPECIES: lipoprotein-releasing ABC transporter permease subunit
gene2022	1.45	0.06	up	no	lipoprotein-releasing ABC transporter permease subunit
gene2025	0.4	0.08	down	no	PA2983
gene2026	0.85	0.33	no change	no	MULTISPECIES: biopolymer transporter ExbD
gene2027	1.86	0.18	up	no	MULTISPECIES: tetraacyldisaccharide 4'-kinase
gene2028	0.5	0.06	down	no	PA2980
gene2029	0.66	0.03	down	yes	MULTISPECIES: 3-deoxy-manno-octulosonate cytidylyltransferase
gene2031	0.44	0.08	down	no	MULTISPECIES: UDP-N-acetylmuramate dehydrogenase
gene2032	0.92	0.48	no change	no	ribonuclease E
gene2033	1.11	0.2	no change	no	MULTISPECIES: 23S rRNA pseudouridine(955/2504/2580) synthase RluC
gene2035	1.04	0.63	no change	no	MULTISPECIES: signal peptide peptidase SppA
gene2036	0.53	0.13	down	no	septum formation inhibitor Maf
gene2037	0.77	0.17	down	no	MULTISPECIES: DUF177 domain-containing protein
gene2038	1.17	0.1	no change	no	MULTISPECIES: 50S ribosomal protein L32
gene2040	0.55	0.11	down	no	MULTISPECIES: ACP S-malonyltransferase
gene2041	0.63	0.02	down	yes	Chain A, 3-OXOACYL-[ACYL-CARRIER-PROTEIN] REDUCTASE FABG
gene2042	1.42	0.29	up	no	MULTISPECIES: acyl carrier protein
gene2044	1.6	0.02	up	yes	MULTISPECIES: aminodeoxychorismate lyase
gene2046	1.08	0.68	no change	no	dTMP kinase
gene2048	1.24	0.37	up	no	MULTISPECIES: PilZ domain-containing protein
gene2049	1.77	0.06	up	no	TatD family hydrolase
gene2050	0.92	0.57	no change	no	aminotransferase class V-fold PLP-dependent enzyme
gene2051	0.65	0.06	down	no	MULTISPECIES: TetR/AcrR family transcriptional regulator
gene2052	0.85	0.26	no change	no	B12-binding domain-containing radical SAM protein
gene2054	1.11	0.28	no change	no	DUF1285 domain-containing protein
gene2055	1.1	0.26	no change	no	MULTISPECIES: electron transfer flavoprotein-ubiquinone oxidoreductase
gene2056	1.17	0.14	no change	no	hypothetical protein
gene2057	1	0.95	no change	no	MULTISPECIES: electron transfer flavoprotein subunit alpha
gene2058	1.33	0.09	up	no	MULTISPECIES: trans-2-enoyl-CoA reductase family protein
gene2059	1.15	0.18	no change	no	PA2949
gene2064	1.18	0.44	no change	no	cobalamin biosynthesis protein CobW
gene2068	0.86	0.39	no change	no	AAA family ATPase
gene2071	0.99	0.95	no change	no	MULTISPECIES: M28 family peptidase
gene2072	1.26	0.36	up	no	MULTISPECIES: purine permease
gene2074	1.71	0.07	up	no	MULTISPECIES: cytochrome b
gene2084	0.85	0.19	no change	no	hypothetical protein
gene2090	1.13	0.11	no change	no	LysR family transcriptional regulator
gene2091	0.81	0.13	down	no	chemotaxis transducer
gene2093	0.98	0.88	no change	no	MULTISPECIES: SDR family oxidoreductase
gene2096	0.81	0.44	down	no	MBL fold metallo-hydrolase
gene2109	1.46	0.1	up	no	MULTISPECIES: transporter substrate-binding domain-containing protein
gene2110	1.41	0.13	up	no	MULTISPECIES: DUF4398 domain-containing protein
gene2111	1.61	0.03	up	yes	outer membrane protein
gene2114	1.6	0.02	up	yes	MULTISPECIES: PLP-dependent aminotransferase family protein
gene2115	1.06	0.76	no change	no	RNA polymerase sigma factor
gene2118	1.16	0.67	no change	no	MULTISPECIES: long-chain-acyl-CoA synthetase
gene2119	1.57	0.01	up	yes	MULTISPECIES: NAD(P)-dependent oxidoreductase
gene2120	1.05	0.85	no change	no	acetyl/propionyl/methylcrotonyl-CoA carboxylase subunit alpha
gene2122	1.13	0.34	no change	no	putative citronellyl-CoA dehydrogenase involved in catabolism of citronellol
gene2126	0.85	0.03	no change	yes	TetR family transcriptional regulator
gene2128	1.08	0.72	no change	no	PA2883
gene2135	1.4	0.16	up	no	PA2876
gene2136	1.3	0.27	up	no	MULTISPECIES: AAA family ATPase
gene2139	1.04	0.76	no change	no	MULTISPECIES: CHAD domain-containing protein
gene2140	0.74	0.17	down	no	MULTISPECIES: acyl-CoA thioesterase II
gene2142	14.38	0.03	up	yes	MULTISPECIES: hypothetical protein
gene2144	1.35	0.36	up	no	methyl-accepting chemotaxis protein
gene2145	0.87	0.45	no change	no	MULTISPECIES: TatD family hydrolase
gene2148	2.19	0.09	up	no	MULTISPECIES: DoxX family protein
gene2160	1.82	0.02	up	yes	MULTISPECIES: hypothetical protein
gene2186	3.93	0.17	up	no	regulatory protein GemA
gene2192	2.56	0	up	yes	PA5485
gene2193	1.01	0.82	no change	no	MULTISPECIES: HAMP domain-containing protein
gene2194	1.44	0.38	up	no	MULTISPECIES: sigma-54-dependent Fis family transcriptional regulator
gene2198	1.51	0	up	yes	MULTISPECIES: membrane protein
gene2201	0.81	0.06	down	no	MULTISPECIES: GNAT family N-acetyltransferase
gene2202	1.69	0.03	up	yes	MULTISPECIES: insulinase family protein
gene2205	1.63	0.16	up	no	RNA ligase RtcB family protein
gene2217	1.23	0.41	up	no	class I SAM-dependent methyltransferase
gene2219	0.68	0.31	down	no	MULTISPECIES: methyltransferase domain-containing protein
gene2220	2.94	0.13	up	no	hypothetical protein
gene2221	1.32	0.1	up	no	glycosyltransferase
gene2222	1.5	0.4	up	no	GDP-mannose 4,6-dehydratase
gene2223	0.77	0.07	down	no	PA5453
gene2224	0.77	0.19	down	no	MULTISPECIES: mannose-1-phosphate guanylyltransferase/mannose-6-phosphate isomerase
gene2227	1.04	0.88	no change	no	MULTISPECIES: glycosyltransferase family 4 protein
gene2231	0.68	0.12	down	no	MULTISPECIES: acetyl-CoA hydrolase/transferase family protein
gene2233	1.03	0.49	no change	no	MULTISPECIES: DNA helicase II
gene2234	0.61	0.01	down	yes	GGDEF and EAL domain-containing protein
gene2235	0.85	0.35	no change	no	outer membrane assembly lipoprotein YfiO
gene2237	0.69	0.07	down	no	tRNA 5-hydroxyuridine modification protein YegQ
gene2239	1.01	0.96	no change	no	transcriptional regulator HexR
gene2242	1.34	0.29	up	no	acetyl-CoA carboxylase biotin carboxylase subunit
gene2243	1.06	0.82	no change	no	MULTISPECIES: sodium-extruding oxaloacetate decarboxylase subunit alpha
gene2244	3.6	0.1	up	no	tryptophan permease
gene2245	0.61	0.05	down	no	GNAT family N-acetyltransferase
gene2247	2.51	0.02	up	yes	PLP-dependent aminotransferase family protein
gene2249	0.73	0.23	down	no	MULTISPECIES: aspartate ammonia-lyase
gene2251	0.75	0.05	down	yes	MULTISPECIES: alcohol dehydrogenase AdhP
gene2252	0.8	0.43	down	no	MULTISPECIES: 5-(carboxyamino)imidazole ribonucleotide mutase
gene2253	1.18	0.36	no change	no	MULTISPECIES: 5-(carboxyamino)imidazole ribonucleotide synthase
gene2256	0.44	0.02	down	yes	D-hexose-6-phosphate mutarotase
gene2257	0.93	0.62	no change	no	MULTISPECIES: formaldehyde dehydrogenase, glutathione-independent
gene2264	1.19	0.04	no change	yes	hypothetical protein
gene2265	0.87	0.25	no change	no	MULTISPECIES: low specificity L-threonine aldolase
gene2270	0.47	0.19	down	no	MULTISPECIES: HdeD family acid-resistance protein
gene2285	0.59	0.17	down	no	cardiolipin synthetase
gene2303	1.13	0.05	no change	no	MULTISPECIES: choline ABC transporter ATP-binding protein
gene2306	0.82	0.19	down	no	MULTISPECIES: betaine-aldehyde dehydrogenase
gene2315	1.18	0.72	no change	no	phosphate ABC transporter substrate-binding protein
gene2316	2.4	0.05	up	yes	phosphate ABC transporter permease
gene2317	1.41	0.12	up	no	MULTISPECIES: phosphate ABC transporter permease PstA
gene2318	0.73	0.23	down	no	MULTISPECIES: phosphate ABC transporter ATP-binding protein
gene2319	0.44	0.03	down	yes	MULTISPECIES: phosphate signaling complex protein PhoU
gene2320	0.51	0.06	down	no	response regulator
gene2322	1.28	0.02	up	yes	MULTISPECIES: HlyC/CorC family transporter
gene2323	1.52	0.07	up	no	MULTISPECIES: phosphate regulon sensor histidine kinase PhoR
gene2324	1.44	0.02	up	yes	MULTISPECIES: phosphate regulon transcriptional regulator PhoB
gene2325	0.54	0.04	down	yes	hypothetical protein
gene2326	1.36	0.11	up	no	MULTISPECIES: 4-hydroxybenzoate octaprenyltransferase
gene2330	0.89	0.69	no change	no	glycolate oxidase subunit GlcE
gene2335	0.91	0.4	no change	no	MULTISPECIES: FAD-dependent oxidoreductase
gene2336	0.46	0.07	down	no	PA5348
gene2337	0.46	0.11	down	no	hypothetical protein
gene2338	0.86	0.02	no change	yes	MULTISPECIES: HDOD domain-containing protein
gene2339	0.65	0.14	down	no	MULTISPECIES: ATP-dependent DNA helicase RecG
gene2340	0.85	0.01	no change	yes	PA5344
gene2341	0.49	0.05	down	no	MULTISPECIES: SDR family oxidoreductase
gene2344	0.86	0.25	no change	no	MULTISPECIES: hypothetical protein
gene2345	1.48	0.07	up	no	MULTISPECIES: RidA family protein
gene2346	1.03	0.64	no change	no	MULTISPECIES: bifunctional GTP diphosphokinase/guanosine-3',5'-bis pyrophosphate 3'-pyrophosphohydrolase
gene2347	2.16	0.12	up	no	PA5337
gene2349	1.52	0.02	up	yes	YicC family protein
gene2350	1.01	0.86	no change	no	MULTISPECIES: ribonuclease PH
gene2351	1.34	0.01	up	yes	MULTISPECIES: DUF4870 domain-containing protein
gene2352	1.65	0.26	up	no	Chain A, Catabolite Repression Control Protein
gene2353	0.72	0.2	down	no	MULTISPECIES: orotate phosphoribosyltransferase
gene2355	1.1	0.85	no change	no	MULTISPECIES: acyl-CoA thioesterase
gene2360	1.27	0.04	up	yes	AraC family transcriptional regulator
gene2361	0.76	0.27	down	no	acetylglutamate kinase
gene2362	1.33	0.24	up	no	phosphomannomutase/phosphoglucomutase
gene2364	0.56	0	down	yes	MULTISPECIES: bifunctional phosphopantothenoylcysteine decarboxylase/phosphopantothenate--cysteine ligase CoaBC
gene2367	2.23	0.13	up	no	PA5316
gene2370	0.95	0.59	no change	no	MULTISPECIES: aspartate aminotransferase family protein
gene2371	0.97	0.83	no change	no	MULTISPECIES: aldehyde dehydrogenase
gene2374	1.15	0.45	no change	no	MULTISPECIES: FAD-binding oxidoreductase
gene2375	0.5	0.01	down	yes	MULTISPECIES: Lrp/AsnC ligand binding domain-containing protein
gene2379	0.61	0.01	down	yes	MULTISPECIES: D-amino acid dehydrogenase
gene2380	1.61	0.08	up	no	PA5303
gene2382	0.85	0.32	no change	no	MULTISPECIES: cupin domain-containing protein
gene2383	0.87	0.57	no change	no	unnamed protein product ABR86069.1 cytochrome c5
gene2385	0.49	0.04	down	yes	MULTISPECIES: xanthine phosphoribosyltransferase
gene2387	0.89	0.38	no change	no	hypothetical protein
gene2388	0.94	0.75	no change	no	MULTISPECIES: bifunctional diguanylate cyclase/phosphodiesterase
gene2390	2.23	0.05	up	yes	MULTISPECIES: LysR family transcriptional regulator
gene2391	2.91	0.03	up	yes	haloacid dehalogenase-like hydrolase
gene2394	0.65	0.03	down	yes	MULTISPECIES: hypothetical protein
gene2404	1.8	0.14	up	no	MULTISPECIES: ArsJ-associated glyceraldehyde-3-phosphate dehydrogenase
gene2405	1.88	0.3	up	no	MULTISPECIES: dual specificity protein phosphatase family protein
gene2407	1.63	0.11	up	no	MULTISPECIES: ACR3 family arsenite efflux transporter
gene2412	0.65	0.14	down	no	MULTISPECIES: arsenical pump-driving ATPase
gene2413	1.15	0.7	no change	no	MULTISPECIES: FAD-dependent oxidoreductase
gene2414	1.52	0.2	up	no	MULTISPECIES: N-acetyltransferase
gene2420	1.68	0.04	up	yes	MULTISPECIES: hypothetical protein
gene2421	0.33	0.06	down	no	MULTISPECIES: hypothetical protein
gene2425	1.07	0.54	no change	no	MULTISPECIES: SIR2 family protein
gene2426	0.78	0.01	down	yes	MULTISPECIES: hypothetical protein
gene2427	1.16	0.09	no change	no	MULTISPECIES: hypothetical protein
gene2432	1.2	0.1	up	no	MULTISPECIES: accessory factor UbiK family protein
gene2433	1.39	0.33	up	no	MULTISPECIES: P-II family nitrogen regulator
gene2434	1.81	0.07	up	no	MULTISPECIES: ammonium transporter
gene2436	0.28	0.03	down	yes	hypothetical protein
gene2440	0.59	0.11	down	no	MULTISPECIES: HAD family hydrolase
gene2441	1.73	0.04	up	yes	MULTISPECIES: tyrosine recombinase XerC
gene2442	0.51	0.16	down	no	MULTISPECIES: DUF484 family protein
gene2443	1.48	0.3	up	no	Diaminopimelate epimerase
gene2444	0.44	0.04	down	yes	diaminopimelate decarboxylase
gene2445	2.2	0.02	up	yes	MULTISPECIES: lipoprotein
gene2446	0.58	0.19	down	no	PA5275
gene2447	0.44	0.08	down	no	MULTISPECIES: nucleoside diphosphate kinase regulator
gene2448	1.53	0.13	up	no	hypothetical protein
gene2454	1.22	0.5	up	no	magnesium transporter
gene2460	0.96	0.72	no change	no	MULTISPECIES: argininosuccinate lyase
gene2461	0.77	0.31	down	no	MULTISPECIES: sensor histidine kinase
gene2462	0.84	0.18	no change	no	MULTISPECIES: response regulator transcription factor
gene2463	0.94	0.1	no change	no	hydroxymethylbilane synthase
gene2464	0.62	0.08	down	no	PA5259
gene2465	0.73	0.01	down	yes	MULTISPECIES: heme biosynthesis operon protein HemX
gene2466	0.96	0.44	no change	no	MULTISPECIES: heme biosynthesis protein HemY
gene2468	0.5	0.07	down	no	MULTISPECIES: sigma D regulator
gene2470	0.76	0.16	down	no	hypothetical protein
gene2471	0.49	0.03	down	yes	MULTISPECIES: TIGR02444 family protein
gene2472	0.92	0.26	no change	no	ATP-binding cassette domain-containing protein
gene2473	1.9	0.03	up	yes	MULTISPECIES: mechanosensitive ion channel family protein
gene2474	0.84	0.07	no change	no	MULTISPECIES: TerC family protein
gene2477	0.42	0.14	down	no	MULTISPECIES: YaiI/YqxD family protein
gene2479	1.13	0.39	no change	no	MULTISPECIES: isoprenoid biosynthesis glyoxalase ElbB
gene2481	0.71	0.18	down	no	MULTISPECIES: porphobilinogen synthase
gene2482	0.89	0.07	no change	no	MULTISPECIES: polyphosphate kinase 1
gene2483	0.72	0.04	down	yes	MULTISPECIES: exopolyphosphatase
gene2484	1	0.99	no change	no	MULTISPECIES: thioredoxin TrxA
gene2485	0.81	0.25	down	no	MULTISPECIES: transcription termination factor Rho
gene2487	1.35	0.09	up	no	3-octaprenyl-4-hydroxybenzoate carboxy-lyase
gene2488	1.23	0.49	up	no	PA5236
gene2490	0.49	0.06	down	no	MULTISPECIES: NADPH:quinone oxidoreductase family protein
gene2492	1.81	0.02	up	yes	HlyD family efflux transporter periplasmic adaptor subunit
gene2493	1.55	0.03	up	yes	MULTISPECIES: ribosome-associated ATPase/putative transporter RbbA
gene2494	0.73	0.12	down	no	MULTISPECIES: ABC transporter permease
gene2499	0.93	0.54	no change	no	TIGR02449 family protein
gene2501	1.76	0.15	up	no	MULTISPECIES: Xaa-Pro aminopeptidase
gene2502	0.8	0.11	down	no	MULTISPECIES: 2-octaprenyl-6-methoxyphenyl hydroxylase
gene2504	0.71	0.34	down	no	2-octaprenyl-3-methyl-6-methoxy-1,4-benzoquinol hydroxylase
gene2505	0.67	0.03	down	yes	MULTISPECIES: hypothetical protein
gene2508	1.42	0.19	up	no	extracellular solute-binding protein
gene2510	1	0.98	no change	no	MULTISPECIES: glycine cleavage system aminomethyltransferase GcvT
gene2511	1.13	0.72	no change	no	glycine cleavage system protein H
gene2512	1.53	0.03	up	yes	glycine dehydrogenase
gene2514	0.78	0.36	down	no	MULTISPECIES: NfeD family protein
gene2515	0.88	0.23	no change	no	MULTISPECIES: type II/IV secretion system protein
gene2516	1.06	0.02	no change	yes	MULTISPECIES: inorganic triphosphatase
gene2517	1.68	0.18	up	no	MULTISPECIES: TIGR00153 family protein
gene2519	1.89	0.11	up	no	MULTISPECIES: acetylornithine deacetylase
gene2521	0.82	0.02	down	yes	MULTISPECIES: amino-acid N-acetyltransferase
gene2522	1.07	0.33	no change	no	MULTISPECIES: glutamate--cysteine ligase
gene2523	1.57	0.17	up	no	PA5202
gene2524	0.58	0.06	down	no	MULTISPECIES: RNA-binding transcriptional accessory protein
gene2525	1.27	0.19	up	no	MULTISPECIES: two-component system response regulator OmpR
gene2526	1.1	0.63	no change	no	MULTISPECIES: HAMP domain-containing protein
gene2527	0.87	0.05	no change	yes	LD-carboxypeptidase
gene2528	0.77	0.09	down	no	MULTISPECIES: 30S ribosomal protein S6--L-glutamate ligase
gene2531	1.09	0.55	no change	no	phosphatase PAP2 family protein
gene2532	1.67	0.2	up	no	Hsp33-like chaperonin
gene2533	0.88	0.09	no change	no	MULTISPECIES: phosphoenolpyruvate carboxykinase
gene2535	1.04	0.84	no change	no	MULTISPECIES: nitroreductase family protein
gene2538	1.52	0.08	up	no	MULTISPECIES: acyl-CoA dehydrogenase C-terminal domain-containing protein
gene2545	0.86	0.47	no change	no	FdhF/YdeP family oxidoreductase
gene2547	1.19	0.39	no change	no	LysR family transcriptional regulator
gene2548	1.04	0.81	no change	no	PA5178
gene2550	0.7	0.06	down	no	MULTISPECIES: ADP compounds hydrolase NudE
gene2551	0.39	0.06	down	no	MULTISPECIES: 3'(2'),5'-bisphosphate nucleotidase CysQ
gene2553	0.58	0.08	down	no	MULTISPECIES: beta-ketoacyl synthase
gene2554	0.98	0.93	no change	no	MULTISPECIES: carbamate kinase
gene2555	1.07	0.76	no change	no	MULTISPECIES: ornithine carbamoyltransferase
gene2556	0.76	0.04	down	yes	MULTISPECIES: arginine deiminase
gene2557	1.48	0.08	up	no	MULTISPECIES: arginine-ornithine antiporter
gene2558	1.65	0.11	up	no	MULTISPECIES: TRAP transporter large permease
gene2559	0.9	0.55	no change	no	MULTISPECIES: TRAP transporter small permease
gene2560	0.47	0.01	down	yes	MULTISPECIES: TRAP transporter substrate-binding protein
gene2562	0.76	0.03	down	yes	MULTISPECIES: sensor histidine kinase
gene2563	1.02	0.8	no change	no	dTDP-4-dehydrorhamnose 3,5-epimerase
gene2564	0.58	0.01	down	yes	MULTISPECIES: glucose-1-phosphate thymidylyltransferase RfbA
gene2565	2.07	0.13	up	no	dTDP-4-dehydrorhamnose reductase
gene2566	1.22	0.09	up	no	dTDP-glucose 4,6-dehydratase
gene2567	0.66	0.01	down	yes	DUF4935 domain-containing protein
gene2575	1.04	0.13	no change	no	efflux transporter outer membrane subunit
gene2579	1.62	0.15	up	no	PA5154
gene2580	1.79	0.32	up	no	PA5153
gene2581	0.55	0.01	down	yes	MULTISPECIES: ABC transporter ATP-binding protein
gene2582	1.51	0.22	up	no	MULTISPECIES: DUF502 domain-containing protein
gene2583	1.19	0.36	no change	no	MULTISPECIES: SDR family oxidoreductase
gene2585	0.82	0.45	down	no	MULTISPECIES: oxidoreductase
gene2586	0.96	0.87	no change	no	hypothetical protein
gene2588	0.84	0.11	no change	no	MULTISPECIES: AsmA family protein
gene2592	1.83	0.03	up	yes	imidazoleglycerol-phosphate dehydratase
gene2593	0.28	0.08	down	no	MULTISPECIES: imidazole glycerol phosphate synthase subunit HisH
gene2595	0.8	0.13	down	no	MULTISPECIES: 1-(5-phosphoribosyl)-5-[(5-phosphoribosylamino)methylideneamino]imidazole-4-carboxamide isomerase
gene2596	0.34	0.01	down	yes	MULTISPECIES: imidazole glycerol phosphate synthase subunit HisF
gene2597	2.01	0.02	up	yes	MULTISPECIES: ABC transporter substrate-binding protein
gene2598	1.24	0.26	up	no	MULTISPECIES: ABC transporter substrate-binding protein
gene2599	1.69	0.08	up	no	ABC-type amino acid transporter
gene2600	1.84	0.11	up	no	MULTISPECIES: hypothetical protein
gene2602	1.07	0.49	no change	no	MULTISPECIES: S41 family peptidase
gene2603	1.37	0.01	up	yes	membrane-bound metallopeptidase
gene2605	0.94	0.47	no change	no	MULTISPECIES: 2,3-bisphosphoglycerate-independent phosphoglycerate mutase
gene2606	1.08	0.55	no change	no	hypothetical protein
gene2608	0.76	0.17	down	no	MULTISPECIES: protein-export chaperone SecB
gene2611	0.98	0.41	no change	no	two-component response regulator NtrC
gene2612	1.1	0.22	no change	no	MULTISPECIES: nitrogen regulation protein NR(II)
gene2614	1.39	0.22	up	no	MULTISPECIES: DUF4124 domain-containing protein
gene2615	0.92	0.72	no change	no	MULTISPECIES: mechanosensitive ion channel family protein
gene2617	0.63	0.11	down	no	MULTISPECIES: glutamate--ammonia ligase
gene2618	1.19	0.12	no change	no	tRNA 4-thiouridine(8) synthase ThiI
gene2619	0.65	0.07	down	no	MULTISPECIES: translational GTPase TypA
gene2622	0.69	0.19	down	no	DUF2339 domain-containing protein
gene2623	1.28	0.19	up	no	MULTISPECIES: DUF3999 domain-containing protein
gene2624	1.93	0.03	up	yes	MULTISPECIES: autotransporter domain-containing protein
gene2626	0.71	0.1	down	no	MULTISPECIES: class 1 fructose-bisphosphatase
gene2627	0.6	0.04	down	yes	PA5109
gene2628	1.1	0.41	no change	no	MULTISPECIES: outer membrane protein assembly factor BamE
gene2629	0.71	0.36	down	no	MULTISPECIES: lipocalin family protein
gene2631	2.49	0.06	up	no	MULTISPECIES: histidine utilization repressor
gene2632	0.95	0.63	no change	no	MULTISPECIES: HutD family protein
gene2633	1.69	0.13	up	no	hypothetical protein
gene2643	1.12	0.52	no change	no	MULTISPECIES: histidine ammonia-lyase
gene2644	0.69	0.11	down	no	MULTISPECIES: imidazolonepropionase
gene2645	1.03	0.29	no change	no	MULTISPECIES: N-formylglutamate deformylase
gene2652	1.78	0.23	up	no	LysR family transcriptional regulator
gene2656	0.71	0.02	down	yes	MULTISPECIES: NUDIX hydrolase
gene2657	0.69	0.15	down	no	Proline iminopeptidase
gene2658	0.99	0.98	no change	no	MULTISPECIES: D-tyrosyl-tRNA(Tyr) deacylase
gene2659	0.88	0.06	no change	no	MULTISPECIES: glucan biosynthesis protein G
gene2660	0.9	0.47	no change	no	MULTISPECIES: glucans biosynthesis glucosyltransferase MdoH
gene2661	1.05	0.67	no change	no	MULTISPECIES: transporter substrate-binding domain-containing protein
gene2662	0.52	0.04	down	yes	MULTISPECIES: amino acid ABC transporter permease
gene2665	0.56	0.03	down	yes	methyl-accepting chemotaxis protein
gene2666	0.89	0.58	no change	no	16S rRNA (uracil(1498)-N(3))-methyltransferase
gene2668	0.97	0.92	no change	no	Sec-independent protein translocase subunit TatB
gene2669	1.02	0.76	no change	no	MULTISPECIES: twin-arginine translocase TatA/TatE family subunit
gene2670	0.62	0.03	down	yes	MULTISPECIES: phosphoribosyl-ATP diphosphatase
gene2671	0.65	0.01	down	yes	MULTISPECIES: phosphoribosyl-AMP cyclohydrolase
gene2672	1.37	0.08	up	no	MULTISPECIES: ubiquinone biosynthesis regulatory protein kinase UbiB
gene2673	1.57	0.11	up	no	MULTISPECIES: SCP2 domain-containing protein
gene2674	1.23	0.47	up	no	MULTISPECIES: bifunctional demethylmenaquinone methyltransferase/2-methoxy-6-polyprenyl-1,4-benzoquinol methylase UbiE
gene2676	2.67	0.01	up	yes	MULTISPECIES: phasin family protein
gene2677	0.81	0.07	down	no	phasin family protein
gene2679	1.12	0.44	no change	no	MULTISPECIES: class II poly(R)-hydroxyalkanoic acid synthase
gene2681	1.25	0.16	up	no	MULTISPECIES: class II poly(R)-hydroxyalkanoic acid synthase
gene2682	0.37	0.01	down	yes	Chain A, PhaC1, phaC2 and phaD genes
gene2683	1	0.95	no change	no	MULTISPECIES: ATP-dependent protease ATPase subunit HslU
gene2684	2.65	0.01	up	yes	MULTISPECIES: ATP-dependent protease subunit HslV
gene2686	0.67	0.03	down	yes	MULTISPECIES: arginine--tRNA ligase
gene2687	1.33	0.24	up	no	MULTISPECIES: primosomal protein N'
gene2688	0.81	0.45	down	no	MULTISPECIES: 50S ribosomal protein L31
gene2690	0.6	0.06	down	no	peptidase, M48 family
gene2691	0.78	0.06	down	no	MULTISPECIES: malic enzyme
gene2692	1.57	0.09	up	no	MULTISPECIES: penicillin-binding protein 1A
gene2693	0.99	0.91	no change	no	Chain A, Type 4 Fimbrial Biogenesis Protein Pilm
gene2694	1.52	0	up	yes	MULTISPECIES: type 4a pilus biogenesis protein PilN
gene2695	1.11	0.46	no change	no	MULTISPECIES: type 4a pilus biogenesis protein PilO
gene2696	0.95	0.74	no change	no	type 4a pilus biogenesis lipoprotein PilP
gene2697	1.39	0.14	up	no	type 4a pilus secretin PilQ
gene2698	0.66	0.1	down	no	MULTISPECIES: shikimate kinase AroK
gene2699	0.74	0.03	down	yes	3-dehydroquinate synthase
gene2700	0.49	0.03	down	yes	MULTISPECIES: AAA family ATPase
gene2701	0.83	0	no change	yes	glutamate synthase large subunit
gene2702	0.55	0	down	yes	MULTISPECIES: FAD-dependent oxidoreductase
gene2703	1.61	0.09	up	no	MULTISPECIES: uroporphyrinogen decarboxylase
gene2704	1.04	0.89	no change	no	hypothetical protein
gene2708	0.87	0.4	no change	no	MULTISPECIES: LysR family transcriptional regulator
gene2709	0.88	0.84	no change	no	ParA family protein
gene2710	0.74	0.04	down	yes	MULTISPECIES: universal stress protein
gene2712	2.07	0.25	up	no	MULTISPECIES: bifunctional O-acetylhomoserine aminocarboxypropyltransferase/cysteine synthase
gene2715	0.5	0.02	down	yes	MULTISPECIES: mechanosensitive channel MscK
gene2717	1.99	0	up	yes	MULTISPECIES: acyl-CoA dehydrogenase
gene2718	1.05	0.64	no change	no	MULTISPECIES: 23S rRNA (adenine(2030)-N(6))-methyltransferase RlmJ
gene2719	0.58	0.01	down	yes	PA5018
gene2720	1.46	0	up	yes	MULTISPECIES: EAL domain-containing protein
gene2721	0.74	0.26	down	no	MULTISPECIES: dihydrolipoyllysine-residue acetyltransferase
gene2722	0.92	0.53	no change	no	MULTISPECIES: pyruvate dehydrogenase (acetyl-transferring), homodimeric type
gene2723	1.18	0.2	no change	no	MULTISPECIES: bifunctional
gene2724	1.1	0.42	no change	no	MULTISPECIES: branched-chain-amino-acid transaminase
gene2725	0.94	0.62	no change	no	lipopolysaccharide heptosyltransferase II
gene2727	1.08	0.6	no change	no	MULTISPECIES: glycosyltransferase family 4 protein
gene2728	0.67	0.15	down	no	MULTISPECIES: lipopolysaccharide core heptose(I) kinase RfaP
gene2729	1.19	0.39	no change	no	MULTISPECIES: hypothetical protein
gene2730	1.14	0.04	no change	yes	MULTISPECIES: hypothetical protein
gene2731	1.75	0.12	up	no	MULTISPECIES: serine/threonine protein kinase
gene2732	1.54	0.05	up	no	MULTISPECIES: carbamoyltransferase
gene2733	0.51	0.01	down	yes	MULTISPECIES: glycosyltransferase
gene2734	1.19	0.25	no change	no	MULTISPECIES: antimicrobial resistance protein Mig-14
gene2736	2.32	0	up	yes	glycosyltransferase family 1 protein
gene2737	0.73	0.31	down	no	MULTISPECIES: glycosyltransferase
gene2739	0.94	0.59	no change	no	MULTISPECIES: hypothetical protein
gene2740	1.23	0.41	up	no	MULTISPECIES: lipid A export permease/ATP-binding protein MsbA
gene2741	0.73	0.11	down	no	MULTISPECIES: bifunctional D-glycero-beta-D-manno-heptose-7-phosphate kinase/D-glycero-beta-D-manno-heptose 1-phosphate adenylyltransferase HldE
gene2744	0.94	0.73	no change	no	hypothetical protein
gene2745	1.15	0.09	no change	no	MULTISPECIES: aldo/keto reductase
gene2746	1	0.97	no change	no	MULTISPECIES: FAD-dependent oxidoreductase
gene2750	0.72	0.01	down	yes	MULTISPECIES: cupin domain-containing protein
gene2754	0.82	0.14	down	no	MULTISPECIES: response regulator
gene2762	2.55	0.03	up	yes	MULTISPECIES: pyridoxal phosphate-dependent aminotransferase
gene2764	2.59	0.08	up	no	MULTISPECIES: efflux transporter outer membrane subunit OpmH
gene2766	1.22	0.06	up	no	MULTISPECIES: DUF3298 and DUF4163 domain-containing protein
gene2767	1.05	0.75	no change	no	PA4971
gene2771	0.66	0.04	down	yes	MULTISPECIES: DNA topoisomerase IV subunit B
gene2772	1.16	0.36	no change	no	MULTISPECIES: esterase-like activity of phytase family protein
gene2774	1.03	0.79	no change	no	DNA topoisomerase IV subunit A
gene2777	1.34	0.13	up	no	MULTISPECIES: hypothetical protein
gene2778	0.61	0.03	down	yes	phosphoserine phosphatase SerB
gene2779	0.71	0.02	down	yes	MULTISPECIES: EAL domain-containing protein
gene2780	1.12	0.64	no change	no	hypothetical protein
gene2782	0.83	0.35	no change	no	sulfurtransferase
gene2783	1.24	0.37	up	no	HDOD domain-containing protein
gene2784	1.4	0.23	up	no	MULTISPECIES: flagellar motor stator protein MotA
gene2785	1.19	0.28	no change	no	MULTISPECIES: flagellar motor protein MotB
gene2786	1.41	0.13	up	no	MULTISPECIES: small ribosomal subunit biogenesis GTPase RsgA
gene2787	0.93	0.67	no change	no	MULTISPECIES: oligoribonuclease
gene2789	1.06	0.67	no change	no	MULTISPECIES: NAD(P)H-hydrate dehydratase
gene2792	0.71	0	down	yes	MULTISPECIES: DNA mismatch repair endonuclease MutL
gene2793	1.72	0.22	up	no	tRNA (adenosine(37)-N6)-dimethylallyltransferase MiaA
gene2794	0.75	0.19	down	no	MULTISPECIES: RNA chaperone Hfq
gene2795	0.81	0.26	down	no	GTPase HflX
gene2796	1.09	0.54	no change	no	MULTISPECIES: FtsH protease activity modulator HflK
gene2797	1.4	0.08	up	no	LOW QUALITY PROTEIN: protease subunit HflC
gene2799	0.86	0.36	no change	no	MULTISPECIES: ATP phosphoribosyltransferase regulatory subunit
gene2800	0.76	0.14	down	no	MULTISPECIES: adenylosuccinate synthase
gene2803	0.92	0.23	no change	no	ribonuclease R
gene2804	1.27	0.06	up	no	MULTISPECIES: 23S rRNA (guanosine(2251)-2'-O)-methyltransferase RlmB
gene2805	0.5	0.02	down	yes	MULTISPECIES: 30S ribosomal protein S6
gene2806	1.54	0.16	up	no	MULTISPECIES: 30S ribosomal protein S18
gene2807	1.2	0.54	up	no	MULTISPECIES: hypothetical protein
gene2808	0.66	0.03	down	yes	MULTISPECIES: 50S ribosomal protein L9
gene2809	1.17	0.13	no change	no	MULTISPECIES: replicative DNA helicase
gene2812	0.48	0.12	down	no	MULTISPECIES: YgiQ family radical SAM protein
gene2815	1.6	0.01	up	yes	mechanosensitive ion channel family protein
gene2818	3.67	0.29	up	no	MULTISPECIES: azurin
gene2820	0.99	0.94	no change	no	MULTISPECIES: ammonia-dependent NAD(+) synthetase
gene2821	0.42	0.01	down	yes	nicotinate phosphoribosyltransferase
gene2825	1.58	0.02	up	yes	MULTISPECIES: methyl-accepting chemotaxis protein
gene2827	1.49	0.39	up	no	MULTISPECIES: branched-chain amino acid ABC transporter substrate-binding protein
gene2829	2.26	0.01	up	yes	MULTISPECIES: high-affinity branched-chain amino acid ABC transporter permease LivM
gene2831	0.41	0.03	down	yes	PA4909
gene2833	1.74	0.05	up	no	SDR family oxidoreductase
gene2834	0.75	0	down	yes	MULTISPECIES: GntR family transcriptional regulator
gene2841	1.46	0.07	up	no	aldehyde dehydrogenase family protein
gene2847	1.76	0.01	up	yes	MULTISPECIES: urease accessory protein UreG
gene2849	0.44	0.1	down	no	PA4891
gene2854	2.03	0	up	yes	heavy metal sensor histidine kinase
gene2855	2.48	0.03	up	yes	MULTISPECIES: heavy metal response regulator transcription factor
gene2860	1.13	0.28	no change	no	bacterioferritin
gene2862	0.72	0.09	down	no	c-di-GMP-binding multidrug transporter transcriptional regulator BrlR
gene2864	1.22	0.25	up	no	PA4876
gene2865	1.5	0.03	up	yes	MULTISPECIES: MOSC domain-containing protein
gene2866	0.42	0.06	down	no	MULTISPECIES: hypothetical protein
gene2868	0.58	0.01	down	yes	MULTISPECIES: oxaloacetate decarboxylase
gene2869	1.39	0.35	up	no	MULTISPECIES: hypothetical protein
gene2873	1.41	0.18	up	no	MULTISPECIES: urease subunit alpha
gene2874	1.71	0.29	up	no	MULTISPECIES: urease subunit beta
gene2878	0.96	0.78	no change	no	PA4863
gene2884	1.84	0.01	up	yes	hypothetical protein
gene2885	1.23	0.19	up	no	MULTISPECIES: hybrid sensor histidine kinase/response regulator
gene2886	0.57	0.03	down	yes	MULTISPECIES: phosphoribosylamine--glycine ligase
gene2887	0.87	0.22	no change	no	MULTISPECIES: bifunctional phosphoribosylaminoimidazolecarboxamide formyltransferase/IMP cyclohydrolase
gene2889	1.6	0.01	up	yes	MULTISPECIES: tRNA dihydrouridine synthase DusB
gene2890	0.84	0.53	no change	no	MULTISPECIES: DUF3426 domain-containing protein
gene2891	0.72	0.12	down	no	MULTISPECIES: 50S ribosomal protein L11 methyltransferase
gene2893	1.04	0.54	no change	no	Chain A, Biotin Carboxylase
gene2895	1.51	0.25	up	no	type II 3-dehydroquinate dehydratase
gene2896	1.24	0.23	up	no	MULTISPECIES: protein-disulfide reductase DsbD
gene2898	2.16	0.06	up	no	MULTISPECIES: PleD family two-component system response regulator
gene2900	0.83	0.48	no change	no	MULTISPECIES: DUF2333 family protein
gene2901	0.92	0.79	no change	no	MULTISPECIES: NUDIX hydrolase
gene2903	0.95	0.44	no change	no	arginine decarboxylase
gene2905	1.36	0.19	up	no	MULTISPECIES: pseudopaline transport outer membrane protein CntO
gene2911	0.78	0.05	down	no	MULTISPECIES: TetR/AcrR family transcriptional regulator
gene2913	1.75	0.15	up	no	dihydrolipoyl dehydrogenase
gene2915	1.11	0.66	no change	no	MULTISPECIES: arylamine N-acetyltransferase
gene2930	1.91	0.11	up	no	MULTISPECIES: NADPH-dependent 2,4-dienoyl-CoA reductase
gene2932	1.6	0.17	up	no	formate dehydrogenase-N subunit alpha
gene2933	1.71	0.07	up	no	formate dehydrogenase-N subunit alpha
gene2937	0.88	0.03	no change	yes	MULTISPECIES: L-seryl-tRNA(Sec) selenium transferase
gene2954	1.79	0.08	up	no	MULTISPECIES: DUF4136 domain-containing protein
gene2955	0.81	0.21	down	no	MULTISPECIES: hypothetical protein
gene2956	1.26	0.41	up	no	MULTISPECIES: DUF4136 domain-containing protein
gene2958	0.98	0.92	no change	no	MULTISPECIES: nucleotide pyrophosphohydrolase
gene2960	1.04	0.66	no change	no	MULTISPECIES: AraC family transcriptional regulator
gene2961	1.45	0.21	up	no	MULTISPECIES: 3-oxoacyl-ACP reductase
gene2962	2.26	0.01	up	yes	MULTISPECIES: acetyl-CoA C-acetyltransferase
gene2967	0.42	0.04	down	yes	MULTISPECIES: serine protein kinase RIO
gene2970	1.08	0.72	no change	no	transcriptional regulator
gene2972	1.81	0.15	up	no	MULTISPECIES: response regulator
gene2976	1.16	0.02	no change	yes	FAD-binding oxidoreductase
gene2977	1.92	0	up	yes	L-lactate dehydrogenase
gene2978	1.67	0.22	up	no	MULTISPECIES: lactate permease LctP family transporter
gene2980	1.37	0.29	up	no	Small protein B
gene2983	0.81	0.14	down	no	MULTISPECIES: outer membrane protein assembly factor BamE
gene2984	1.26	0.43	up	no	ferric iron uptake transcriptional regulator
gene2985	1.61	0.04	up	yes	MULTISPECIES: DNA repair protein RecN
gene2986	0.56	0.14	down	no	hypothetical protein
gene2987	0.93	0.66	no change	no	MULTISPECIES: molecular chaperone DnaK
gene2988	0.52	0.01	down	yes	MULTISPECIES: molecular chaperone DnaJ
gene2989	0.8	0.12	down	no	MULTISPECIES: 4-hydroxy-tetrahydrodipicolinate reductase
gene2990	1.07	0.73	no change	no	glutamine-hydrolyzing carbamoyl-phosphate synthase small subunit
gene2992	0.93	0.39	no change	no	MULTISPECIES: carbamoyl-phosphate synthase large subunit
gene2993	0.86	0.19	no change	no	PA4755
gene2995	0.79	0.23	down	no	MULTISPECIES: ribosome assembly RNA-binding protein YhbY
gene2996	1.33	0.11	up	no	23S rRNA (uridine(2552)-2'-O)-methyltransferase RlmE
gene2997	1.73	0.02	up	yes	unnamed protein product ABR83819.1 cell division protein FtsH
gene2999	0.74	0.2	down	no	MULTISPECIES: phosphoglucosamine mutase
gene3000	1.59	0.23	up	no	MULTISPECIES: triose-phosphate isomerase
gene3004	0.56	0.02	down	yes	MULTISPECIES: transcription termination/antitermination protein NusA
gene3005	0.99	0.76	no change	no	MULTISPECIES: translation initiation factor IF-2
gene3006	0.8	0.09	down	no	PA4743
gene3007	0.94	0.56	no change	no	MULTISPECIES: tRNA pseudouridine(55) synthase TruB
gene3008	1.21	0.67	up	no	MULTISPECIES: 30S ribosomal protein S15
gene3009	0.82	0.03	down	yes	MULTISPECIES: polyribonucleotide nucleotidyltransferase
gene3010	0.97	0.38	no change	no	Osmotically-inducible protein Y precursor
gene3014	1.1	0.46	no change	no	DUF748 domain-containing protein
gene3016	0.88	0.32	no change	no	acetate--CoA ligase
gene3017	0.9	0.25	no change	no	MULTISPECIES: glucose-6-phosphate isomerase
gene3019	0.69	0.02	down	yes	pantoate--beta-alanine ligase
gene3020	1	0.99	no change	no	MULTISPECIES: 3-methyl-2-oxobutanoate hydroxymethyltransferase
gene3022	0.8	0.15	down	no	MULTISPECIES: polynucleotide adenylyltransferase PcnB
gene3023	0.65	0.15	down	no	MULTISPECIES: sigma-54-dependent Fis family transcriptional regulator
gene3024	0.72	0.1	down	no	MULTISPECIES: PAS domain S-box protein
gene3026	1.1	0.35	no change	no	tRNA glutamyl-Q(34) synthetase GluQRS
gene3027	0.97	0.5	no change	no	MULTISPECIES: RNA polymerase-binding protein DksA
gene3028	1.51	0.05	up	no	MULTISPECIES: pyridoxal phosphate-dependent aminotransferase
gene3030	0.36	0.05	down	no	MULTISPECIES: tRNA (uridine(54)-C5)-methyltransferase TrmA
gene3034	1.38	0.61	up	no	PhzF family phenazine biosynthesis protein
gene3035	1.08	0.63	no change	no	MULTISPECIES: alanine transaminase
gene3040	1.23	0.22	up	no	MULTISPECIES: TonB-dependent hemoglobin/transferrin/lactoferrin family receptor
gene3041	0.9	0.64	no change	no	MULTISPECIES: hemin-degrading factor
gene3043	0.95	0.69	no change	no	MULTISPECIES: iron ABC transporter permease
gene3045	1.34	0.03	up	yes	MULTISPECIES: ChaN family lipoprotein
gene3046	1.08	0.59	no change	no	MULTISPECIES: cyclic nucleotide-binding domain-containing protein
gene3047	1.24	0.1	up	no	MULTISPECIES: TfoX/Sxy family protein
gene3049	0.75	0.14	down	no	MULTISPECIES: AAA family ATPase
gene3050	1.62	0.01	up	yes	MULTISPECIES: penicillin-binding protein 1B
gene3051	0.97	0.8	no change	no	MULTISPECIES: hypothetical protein
gene3054	0.74	0.12	down	no	MULTISPECIES: acetolactate synthase 3 large subunit
gene3055	1.11	0.01	no change	yes	acetolactate synthase, small subunit
gene3056	0.81	0.09	down	no	MULTISPECIES: ketol-acid reductoisomerase
gene3057	0.49	0.11	down	no	hypothetical protein
gene3067	1.21	0.15	up	no	PqiB family protein
gene3069	1.74	0.06	up	no	MULTISPECIES: iron ABC transporter substrate-binding protein
gene3070	0.67	0.1	down	no	MULTISPECIES: hypothetical protein
gene3071	0.59	0.08	down	no	MULTISPECIES: hypothetical protein
gene3072	0.4	0.06	down	no	hypothetical protein
gene3075	2.42	0.29	up	no	MULTISPECIES: hypothetical protein
gene3077	0.77	0.39	down	no	Periplasmic protein TonB
gene3079	1	0.98	no change	no	MULTISPECIES: C69 family dipeptidase
gene3080	0.96	0.79	no change	no	carbonic anhydrase
gene3081	2.05	0.01	up	yes	MULTISPECIES: TonB-dependent receptor
gene3083	0.99	0.92	no change	no	hypothetical protein
gene3097	0.76	0.1	down	no	MULTISPECIES: redox-regulated ATPase YchF
gene3098	2.95	0.03	up	yes	MULTISPECIES: aminoacyl-tRNA hydrolase
gene3099	0.73	0.03	down	yes	MULTISPECIES: 50S ribosomal protein L25/general stress protein Ctc
gene3100	1.2	0.04	up	yes	PA4670
gene3102	0.79	0.03	down	yes	MULTISPECIES: 4-(cytidine 5'-diphospho)-2-C-methyl-D-erythritol kinase
gene3103	0.93	0.71	no change	no	MULTISPECIES: lipoprotein localization protein LolB
gene3104	0.59	0	down	yes	MULTISPECIES: tetratricopeptide repeat protein
gene3105	0.73	0.04	down	yes	MULTISPECIES: glutamyl-tRNA reductase
gene3106	0.66	0.09	down	no	MULTISPECIES: peptide chain release factor 1
gene3107	0.52	0.05	down	no	peptide chain release factor N(5)-glutamine methyltransferase
gene3110	1.36	0.2	up	no	MULTISPECIES: acyloxyacyl hydrolase
gene3111	0.97	0.75	no change	no	deoxyribodipyrimidine photo-lyase
gene3114	0.76	0.09	down	no	MULTISPECIES: NAD(P)/FAD-dependent oxidoreductase
gene3115	1.16	0.19	no change	no	MULTISPECIES: TIGR01777 family protein
gene3116	0.67	0.02	down	yes	ferrochelatase
gene3117	1.45	0.03	up	yes	major facilitator superfamily (MFS) transporter
gene3124	1.07	0.69	no change	no	MULTISPECIES: uracil-xanthine permease
gene3125	0.49	0.09	down	no	MULTISPECIES: uracil phosphoribosyltransferase
gene3126	0.45	0.01	down	yes	MULTISPECIES: hypoxanthine-guanine phosphoribosyltransferase
gene3127	0.72	0.11	down	no	MULTISPECIES: WbuC family cupin fold metalloprotein
gene3129	0.89	0.21	no change	no	PA4642
gene3131	0.63	0.06	down	no	MULTISPECIES: malate dehydrogenase (quinone)
gene3132	1.15	0.6	no change	no	MULTISPECIES: hypothetical protein
gene3133	1.98	0.07	up	no	hypothetical protein
gene3135	0.51	0.07	down	no	hypothetical protein
gene3140	1.13	0.14	no change	no	MULTISPECIES: methyl-accepting chemotaxis protein
gene3141	0.46	0.1	down	no	MULTISPECIES: M48 family metallopeptidase
gene3142	0.92	0.57	no change	no	unnamed protein product AEO77206.1 putative epimerase
gene3145	0.74	0.09	down	no	MULTISPECIES: amino acid permease
gene3147	0.56	0.06	down	no	MULTISPECIES: 2-hydroxyacid dehydrogenase
gene3148	1.68	0.25	up	no	filamentous hemagglutinin N-terminal domain-containing protein
gene3149	1.28	0.04	up	yes	putative hemolysin activation/secretion protein
gene3151	0.69	0.11	down	no	MULTISPECIES: MFS transporter
gene3155	1.16	0.16	no change	no	MULTISPECIES: XdhC family protein
gene3157	0.8	0.41	down	no	MULTISPECIES: class I SAM-dependent methyltransferase
gene3159	0.76	0.05	down	yes	MULTISPECIES: ferredoxin--NADP reductase
gene3160	1.04	0.65	no change	no	MULTISPECIES: large-conductance mechanosensitive channel protein MscL
gene3161	1.6	0.07	up	no	catalase
gene3163	0.82	0.19	down	no	MULTISPECIES: YdcH family protein
gene3164	1.44	0.05	up	no	MULTISPECIES: CopD family protein
gene3165	1.23	0.32	up	no	MULTISPECIES: DNA repair protein RadA
gene3168	1.36	0.07	up	no	MULTISPECIES: carbon starvation protein A
gene3170	0.66	0.05	down	no	GTPase
gene3171	1.56	0.06	up	no	hypothetical protein
gene3172	1.05	0.78	no change	no	serine hydroxymethyltransferase
gene3173	1.11	0.57	no change	no	MULTISPECIES: EAL domain-containing protein
gene3174	0.46	0	down	yes	MULTISPECIES: efflux pump transcriptional repressor NfxB
gene3180	0.84	0.01	no change	yes	MULTISPECIES: energy-dependent translational throttle protein EttA
gene3186	2.46	0.15	up	no	membrane protein
gene3187	0.6	0.06	down	no	MULTISPECIES: NADP-specific glutamate dehydrogenase
gene3188	0.54	0.03	down	yes	MULTISPECIES: cytochrome-c peroxidase
gene3192	0.58	0.04	down	yes	MULTISPECIES: RtcB family protein
gene3195	1.5	0.03	up	yes	sigma 54-interacting transcriptional regulator
gene3197	2.16	0.01	up	yes	MULTISPECIES: DUF4105 domain-containing protein
gene3200	0.89	0.14	no change	no	MULTISPECIES: ATP-binding protein
gene3204	0.58	0.02	down	yes	MULTISPECIES: FKBP-type peptidyl-prolyl cis-trans isomerase
gene3207	0.79	0.08	down	no	MULTISPECIES: octaprenyl-diphosphate synthase
gene3208	0.75	0	down	yes	50S ribosomal protein L21
gene3210	1.05	0.53	no change	no	MULTISPECIES: Obg family GTPase CgtA
gene3211	0.57	0.07	down	no	MULTISPECIES: glutamate 5-kinase
gene3213	1.89	0	up	yes	PA4563
gene3215	1.01	0.93	no change	no	MULTISPECIES: bifunctional riboflavin kinase/FAD synthetase
gene3216	0.73	0.03	down	yes	MULTISPECIES: isoleucine--tRNA ligase
gene3218	0.66	0.04	down	yes	MULTISPECIES: FKBP-type peptidyl-prolyl cis-trans isomerase
gene3219	1.61	0.14	up	no	MULTISPECIES: 4-hydroxy-3-methylbut-2-enyl diphosphate reductase
gene3220	1.23	0.21	up	no	MULTISPECIES: type 4a pilus minor pilin PilE
gene3222	1.21	0.2	up	no	MULTISPECIES: type 4a pilus biogenesis protein PilY1
gene3223	1.02	0.85	no change	no	MULTISPECIES: type 4a pilus minor pilin PilX
gene3224	1.1	0.14	no change	no	MULTISPECIES: type 4a pilus minor pilin PilW
gene3225	1.13	0.32	no change	no	MULTISPECIES: type 4a pilus minor pilin PilV
gene3228	0.95	0.73	no change	no	glycine oxidase ThiO
gene3229	0.89	0.26	no change	no	MULTISPECIES: sigma-54-dependent Fis family transcriptional regulator
gene3230	2.05	0.22	up	no	MULTISPECIES: sensor protein PilS
gene3232	0.62	0.03	down	yes	MULTISPECIES: outer membrane protein assembly factor BamD
gene3233	0.88	0.35	no change	no	MULTISPECIES: 23S rRNA pseudouridine(1911/1915/1917) synthase RluD
gene3235	1.43	0.05	up	no	MULTISPECIES: ATP-dependent chaperone ClpB
gene3241	0.77	0.07	down	no	hypothetical protein
gene3242	0.89	0.36	no change	no	type II toxin-antitoxin system RelE/ParE family toxin
gene3265	0.65	0.08	down	no	TetR/AcrR family transcriptional regulator
gene3280	1.37	0.02	up	yes	CRISPR-associated helicase/endonuclease Cas3
gene3281	0.22	0.04	down	yes	type I-C CRISPR-associated protein Cas5
gene3282	0.53	0.07	down	no	type I-C CRISPR-associated protein Cas8c/Csd1
gene3283	0.41	0.02	down	yes	type I-C CRISPR-associated protein Cas7/Csd2
gene3285	0.85	0.35	no change	no	type I-C CRISPR-associated endonuclease Cas1
gene3286	0.44	0	down	yes	CRISPR-associated endonuclease Cas2
gene3339	1.02	0.79	no change	no	MULTISPECIES: NAD(P)/FAD-dependent oxidoreductase
gene3342	0.92	0.35	no change	no	MULTISPECIES: DUF1780 domain-containing protein
gene3344	1.13	0.64	no change	no	MULTISPECIES: hypothetical protein
gene3348	0.83	0.01	no change	yes	MULTISPECIES: dephospho-CoA kinase
gene3349	1.12	0.37	no change	no	MULTISPECIES: type IV prepilin peptidase/methyltransferase PilD
gene3350	1.5	0.05	up	yes	type II secretion system F family protein
gene3351	0.78	0.08	down	no	MULTISPECIES: type IV-A pilus assembly ATPase PilB
gene3352	1.2	0.23	no change	no	MULTISPECIES: pilin
gene3355	0.66	0.11	down	no	carboxylating nicotinate-nucleotide diphosphorylase
gene3356	0.72	0.08	down	no	DUF1631 domain-containing protein
gene3357	1.02	0.9	no change	no	MULTISPECIES: 1,6-anhydro-N-acetylmuramyl-L-alanine amidase AmpD
gene3358	0.78	0.11	down	no	AmpDE fusion protein
gene3359	1.18	0.1	no change	no	MULTISPECIES: methyl-accepting chemotaxis protein
gene3360	0.67	0.07	down	no	MULTISPECIES: type III PLP-dependent enzyme
gene3365	1.46	0.05	up	no	MULTISPECIES: TonB-dependent siderophore receptor
gene3367	1.12	0.46	no change	no	MULTISPECIES: lipid A hydroxylase LpxO
gene3375	1.36	0.08	up	no	MULTISPECIES: ABC transporter permease subunit
gene3377	9.58	0.14	up	no	MULTISPECIES: ABC transporter substrate-binding protein
gene3378	1.67	0.02	up	yes	outer membrane porin, OprD family
gene3383	1.4	0.04	up	yes	MULTISPECIES: ABC transporter substrate-binding protein
gene3384	1.11	0.46	no change	no	MULTISPECIES: SIMPL domain-containing protein
gene3386	0.66	0	down	yes	MULTISPECIES: response regulator transcription factor
gene3387	2.6	0	up	yes	MULTISPECIES: YfaP family protein
gene3388	0.89	0.2	no change	no	MULTISPECIES: DUF2138 domain-containing protein
gene3390	0.6	0	down	yes	hypothetical protein
gene3392	1.13	0.54	no change	no	hypothetical protein
gene3393	1.03	0.77	no change	no	MULTISPECIES: carboxymuconolactone decarboxylase family protein
gene3395	1.29	0.1	up	no	MULTISPECIES: Asp-tRNA(Asn)/Glu-tRNA(Gln) amidotransferase subunit GatB
gene3396	0.72	0.49	down	no	MULTISPECIES: Asp-tRNA(Asn)/Glu-tRNA(Gln) amidotransferase subunit GatA
gene3398	0.78	0	down	yes	MULTISPECIES: rod shape-determining protein
gene3401	0.51	0.02	down	yes	septum formation inhibitor Maf
gene3402	1.51	0.03	up	yes	MULTISPECIES: ribonuclease G
gene3403	0.84	0.04	no change	yes	TIGR02099 family protein
gene3404	0.48	0.05	down	yes	MULTISPECIES: carbon-nitrogen hydrolase family protein
gene3405	0.38	0.06	down	no	MULTISPECIES: metalloprotease TldD
gene3406	0.79	0.34	down	no	ribosome-associated protein
gene3407	0.7	0.08	down	no	MULTISPECIES: metalloprotease PmbA
gene3409	0.39	0.06	down	no	MULTISPECIES: class II fumarate hydratase
gene3411	0.54	0.01	down	yes	MULTISPECIES: superoxide dismutase
gene3413	0.34	0.1	down	no	HPr family phosphocarrier protein
gene3414	0.52	0.03	down	yes	RNase adapter RapZ
gene3415	1.94	0.11	up	no	MULTISPECIES: PTS IIA-like nitrogen regulatory protein PtsN
gene3416	0.62	0.12	down	no	MULTISPECIES: ribosome-associated translation inhibitor RaiA
gene3417	0.84	0.11	no change	no	MULTISPECIES: RNA polymerase factor sigma-54
gene3418	1.15	0.1	no change	no	LPS export ABC transporter ATP-binding protein
gene3419	0.92	0.59	no change	no	PA4460
gene3420	0.73	0.16	down	no	MULTISPECIES: LPS export ABC transporter periplasmic protein LptC
gene3421	1.14	0.49	no change	no	MULTISPECIES: HAD family hydrolase
gene3422	1.24	0.2	up	no	MULTISPECIES: KpsF/GutQ family sugar-phosphate isomerase
gene3424	1.36	0.11	up	no	ABC transporter ATP-binding protein
gene3425	1.47	0.26	up	no	MULTISPECIES: lipid asymmetry maintenance ABC transporter permease subunit MlaE
gene3426	0.96	0.65	no change	no	PA4454
gene3427	0.99	0.96	no change	no	PA4453
gene3428	1.51	0.06	up	no	MULTISPECIES: STAS domain-containing protein
gene3430	0.7	0.01	down	yes	MULTISPECIES: UDP-N-acetylglucosamine 1-carboxyvinyltransferase
gene3431	1.06	0.59	no change	no	MULTISPECIES: ATP phosphoribosyltransferase
gene3432	1.02	0.95	no change	no	MULTISPECIES: histidinol dehydrogenase
gene3433	0.71	0.31	down	no	histidinol-phosphate transaminase
gene3434	1.29	0.27	up	no	MULTISPECIES: trypsin-like peptidase domain-containing protein
gene3435	0.55	0.08	down	no	MULTISPECIES: Nif3-like dinuclear metal center hexameric protein
gene3437	1.35	0.11	up	no	MULTISPECIES: sulfate adenylyltransferase subunit CysD
gene3438	0.84	0.02	no change	yes	MULTISPECIES: sulfate adenylyltransferase subunit CysN
gene3439	0.85	0.39	no change	no	MULTISPECIES: YhcB family protein
gene3440	0.77	0.28	down	no	MULTISPECIES: alpha/beta hydrolase
gene3441	0.74	0.16	down	no	MULTISPECIES: tryptophan--tRNA ligase
gene3442	1.18	0.66	no change	no	hypothetical protein
gene3444	0.71	0.16	down	no	unnamed protein product AEO77008.1 putative transcriptional regulator
gene3445	1.83	0.07	up	no	acyl-CoA dehydrogenase
gene3446	1.63	0.1	up	no	NADP(H)-dependent aldo-keto reductase
gene3447	0.92	0.41	no change	no	MULTISPECIES: 50S ribosomal protein L13
gene3448	0.97	0.81	no change	no	MULTISPECIES: 30S ribosomal protein S9
gene3449	1.43	0.03	up	yes	MULTISPECIES: ubiquinol-cytochrome c reductase iron-sulfur subunit
gene3450	2.35	0.07	up	no	MULTISPECIES: cytochrome bc complex cytochrome b subunit
gene3451	1.18	0.08	no change	no	MULTISPECIES: cytochrome c1
gene3452	0.75	0.16	down	no	PA4428
gene3453	0.92	0.57	no change	no	stringent starvation protein B
gene3454	0.57	0.04	down	yes	MULTISPECIES: BON domain-containing protein
gene3457	0.53	0.04	down	yes	penicillin-binding protein activator
gene3458	0.72	0.03	down	yes	16S rRNA (cytidine(1402)-2'-O)-methyltransferase
gene3459	0.41	0.14	down	no	division/cell wall cluster transcriptional repressor MraZ
gene3460	0.61	0.06	down	no	unnamed protein product AKG01278.1 16S rRNA methyltransferase
gene3463	1.86	0.04	up	yes	MULTISPECIES: UDP-N-acetylmuramoyl-L-alanyl-D-glutamate--2,6-diaminopimelate ligase
gene3464	1.04	0.65	no change	no	UDP-N-acetylmuramoyl-tripeptide--D-alanyl-D-alanine ligase
gene3465	0.67	0.15	down	no	PA4415
gene3466	1.45	0.13	up	no	UDP-N-acetylmuramoyl-L-alanine--D-glutamate ligase
gene3468	0.81	0.47	down	no	UDP-N-acetylglucosamine-N-acetylmuramyl-(pentapeptide) pyrophosphoryl-undecaprenol N-acetylglucosamine transferase
gene3469	0.53	0.03	down	yes	MULTISPECIES: UDP-N-acetylmuramate--L-alanine ligase
gene3470	0.55	0.04	down	yes	MULTISPECIES: D-alanine--D-alanine ligase
gene3472	0.62	0.08	down	no	MULTISPECIES: cell division protein FtsA
gene3473	0.57	0.03	down	yes	MULTISPECIES: cell division protein FtsZ
gene3474	0.54	0.04	down	yes	MULTISPECIES: UDP-3-O-acyl-N-acetylglucosamine deacetylase
gene3477	0.64	0	down	yes	MULTISPECIES: preprotein translocase subunit SecA
gene3478	1.04	0.67	no change	no	hypothetical protein
gene3479	0.62	0.02	down	yes	MULTISPECIES: glutathione S-transferase family protein
gene3480	1.12	0.54	no change	no	MULTISPECIES: Nudix family hydrolase
gene3482	0.71	0	down	yes	MULTISPECIES: PAS domain-containing protein
gene3483	0.63	0.02	down	yes	MULTISPECIES: putative 2-dehydropantoate 2-reductase
gene3484	0.89	0.09	no change	no	PleD family two-component system response regulator
gene3485	1.66	0.2	up	no	MULTISPECIES: YajQ family cyclic di-GMP-binding protein
gene3486	1.63	0.04	up	yes	MULTISPECIES: mechanosensitive ion channel family protein
gene3490	1.71	0.13	up	no	DUF481 domain-containing protein
gene3491	1.35	0.13	up	no	3-ketoacyl-ACP reductase
gene3492	0.62	0.03	down	yes	MULTISPECIES: HugZ family protein
gene3493	1.23	0.66	up	no	membrane protein FxsA
gene3494	0.99	0.97	no change	no	MULTISPECIES: co-chaperone GroES
gene3495	1	0.98	no change	no	MULTISPECIES: chaperonin GroEL
gene3501	1.06	0.71	no change	no	HAMP domain-containing histidine kinase
gene3505	0.82	0.01	down	yes	nicotinate phosphoribosyltransferase
gene3506	1.25	0.14	up	no	MULTISPECIES: multidrug efflux RND transporter permease subunit MexW
gene3507	0.77	0.07	down	no	MULTISPECIES: multidrug efflux RND transporter periplasmic adaptor subunit MexV
gene3509	1.17	0.21	no change	no	MULTISPECIES: lipoprotein
gene3511	0.27	0	down	yes	MULTISPECIES: insulin-cleaving metalloproteinase outer membrane protein
gene3512	1.08	0.48	no change	no	MULTISPECIES: LemA family protein
gene3513	1.37	0.03	up	yes	hypothetical protein
gene3514	1.68	0.05	up	no	MULTISPECIES: GGDEF and EAL domain-containing protein
gene3515	0.68	0.18	down	no	MULTISPECIES: superoxide dismutase
gene3518	1.08	0.66	no change	no	unnamed protein product AEO76935.1 chromosome replication initiation inhibitor protein
gene3519	1.4	0.07	up	no	MULTISPECIES: saccharopine dehydrogenase NADP-binding domain-containing protein
gene3520	0.75	0.46	down	no	MULTISPECIES: NAD-dependent epimerase/dehydratase family protein
gene3522	1.04	0.5	no change	no	MULTISPECIES: ATPase
gene3524	1.75	0.07	up	no	MULTISPECIES: Fe(2+) transporter permease subunit FeoB
gene3529	0.97	0.87	no change	no	DUF479 domain-containing protein
gene3530	1.3	0.37	up	no	hypothetical protein
gene3536	3.59	0.02	up	yes	MULTISPECIES: hypothetical protein
gene3543	1.89	0.14	up	no	unnamed protein product AEO76910.1 putative phospholipase
gene3546	0.57	0.05	down	no	MULTISPECIES: DJ-1/PfpI family protein
gene3549	0.8	0.02	down	yes	MULTISPECIES: fumarate hydratase
gene3553	0.78	0.16	down	no	MULTISPECIES: pyruvate kinase
gene3554	1.13	0.49	no change	no	MULTISPECIES: universal stress protein
gene3556	1.6	0.03	up	yes	MULTISPECIES: hypothetical protein
gene3560	1.11	0.43	no change	no	MULTISPECIES: MoxR family ATPase
gene3561	1.48	0.15	up	no	DUF4350 domain-containing protein
gene3562	0.65	0.02	down	yes	MULTISPECIES: DUF4129 domain-containing protein
gene3563	0.77	0.03	down	yes	MULTISPECIES: stage II sporulation protein M
gene3564	1.32	0.09	up	no	RDD family protein
gene3565	0.98	0.86	no change	no	PA4317
gene3566	1.2	0.19	up	no	MULTISPECIES: exodeoxyribonuclease I
gene3567	0.81	0.22	down	no	MULTISPECIES: DNA binding protein
gene3568	0.7	0.1	down	no	MULTISPECIES: formyltetrahydrofolate deformylase
gene3574	1.28	0.04	up	yes	methyl-accepting chemotaxis protein
gene3575	1.27	0.11	up	no	MULTISPECIES: DUF853 domain-containing protein
gene3576	0.99	0.87	no change	no	methyl-accepting chemotaxis protein
gene3587	0.53	0	down	yes	MULTISPECIES: response regulator transcription factor
gene3591	0.88	0.03	no change	yes	MULTISPECIES: inorganic phosphate transporter
gene3593	0.67	0.04	down	yes	MULTISPECIES: methyl-accepting chemotaxis protein
gene3597	0.57	0.01	down	yes	MULTISPECIES: lipoate--protein ligase family protein
gene3598	0.77	0.29	down	no	exodeoxyribonuclease V subunit gamma
gene3599	2.33	0.01	up	yes	exodeoxyribonuclease V subunit beta
gene3601	0.46	0.29	down	no	AAA family ATPase
gene3602	1.19	0.08	no change	no	exonuclease SbcCD subunit D C-terminal domain-containing protein
gene3611	0.75	0.06	down	no	MULTISPECIES: biliverdin-producing heme oxygenase
gene3644	0.62	0.1	down	no	MULTISPECIES: amidase
gene3645	0.9	0.57	no change	no	MULTISPECIES: glycosyltransferase family 2 protein
gene3657	0.23	0.02	down	yes	hypothetical protein
gene3663	1.51	0.25	up	no	hypothetical protein
gene3664	0.44	0.08	down	no	hypothetical protein
gene3674	1.16	0.29	no change	no	MULTISPECIES: DUF4824 family protein
gene3675	3.01	0.1	up	no	MULTISPECIES: DUF2157 domain-containing protein
gene3682	1.39	0.47	up	no	conserved hypothetical protein
gene3685	0.6	0.01	down	yes	MULTISPECIES: enoyl-CoA hydratase/isomerase family protein
gene3686	0.97	0.71	no change	no	MULTISPECIES: enoyl-CoA hydratase
gene3687	0.98	0.9	no change	no	acyl-CoA dehydrogenase family protein
gene3688	0.85	0.18	no change	no	CoA-acylating methylmalonate-semialdehyde dehydrogenase
gene3691	0.97	0.91	no change	no	MULTISPECIES: uracil-DNA glycosylase
gene3693	0.94	0.83	no change	no	MULTISPECIES: tripartite tricarboxylate transporter permease
gene3696	1.39	0.01	up	yes	MULTISPECIES: OprD family porin
gene3697	1.89	0.11	up	no	hypothetical protein
gene3699	0.84	0.18	no change	no	MULTISPECIES: HDOD domain-containing protein
gene3700	0.61	0.02	down	yes	folate-binding protein YgfZ
gene3701	0.46	0.01	down	yes	PA0760
gene3703	1.29	0.29	up	no	MULTISPECIES: L-aspartate oxidase
gene3704	0.99	0.96	no change	no	PA0762
gene3705	1.28	0.03	up	yes	MULTISPECIES: sigma-E factor negative regulatory protein
gene3706	1.39	0.04	up	yes	MULTISPECIES: sigma factor AlgU regulatory protein MucB
gene3709	0.61	0.01	down	yes	MULTISPECIES: elongation factor 4
gene3710	1.28	0.2	up	no	MULTISPECIES: signal peptidase I
gene3711	2.18	0.05	up	no	PA0769
gene3712	1.45	0.02	up	yes	MULTISPECIES: ribonuclease III
gene3713	0.83	0.51	down	no	ribosome biogenesis GTPase Era
gene3715	1.15	0.42	no change	no	MULTISPECIES: pyridoxine 5'-phosphate synthase
gene3721	0.9	0.59	no change	no	MULTISPECIES: endopeptidase La
gene3723	2.53	0.15	up	no	MULTISPECIES: TonB-dependent receptor
gene3724	1.46	0.03	up	yes	MULTISPECIES: bifunctional proline dehydrogenase/L-glutamate gamma-semialdehyde dehydrogenase PutA
gene3725	1.41	0.11	up	no	MULTISPECIES: sodium/proline symporter PutP
gene3733	1.52	0.04	up	yes	MULTISPECIES: amino acid permease
gene3736	1.22	0.24	up	no	MULTISPECIES: 2-methylcitrate dehydratase
gene3737	1.18	0.76	no change	no	MULTISPECIES: 2-methylaconitate cis-trans isomerase PrpF
gene3738	1.26	0.48	up	no	MULTISPECIES: Fe/S-dependent 2-methylisocitrate dehydratase AcnD
gene3739	1.15	0.77	no change	no	MULTISPECIES: 2-methylcitrate synthase
gene3740	1.6	0.46	up	no	MULTISPECIES: methylisocitrate lyase
gene3743	2.26	0.02	up	yes	SNF2 family N-terminal domain protein
gene3745	1.36	0.15	up	no	MULTISPECIES: PepSY domain-containing protein
gene3754	1.6	0.03	up	yes	MULTISPECIES: haloacid dehalogenase type II
gene3768	0.5	0.08	down	no	MULTISPECIES: hypothetical protein
gene3770	1.22	0.36	up	no	hypothetical protein
gene3772	3.08	0.13	up	no	MULTISPECIES: alpha/beta hydrolase
gene3773	1.41	0.1	up	no	metal-dependent hydrolase
gene3776	2.01	0.05	up	yes	OmpA family protein
gene3777	1.86	0.23	up	no	acyltransferase
gene3778	1.25	0.22	up	no	MULTISPECIES: phosphate acetyltransferase
gene3779	1.39	0.12	up	no	MULTISPECIES: acetate kinase
gene3780	1.36	0.04	up	yes	PA0837
gene3781	0.83	0.04	down	yes	glutathione peroxidase
gene3783	0.39	0.09	down	no	MULTISPECIES: NADH:flavin oxidoreductase
gene3784	1.06	0.68	no change	no	MULTISPECIES: DegV family protein
gene3791	0.76	0.28	down	no	MULTISPECIES: peroxiredoxin
gene3792	1.4	0.06	up	no	MULTISPECIES: thioredoxin-disulfide reductase
gene3794	0.67	0.13	down	no	threonine dehydratase
gene3796	1.53	0.61	up	no	MULTISPECIES: NAD(P)H-dependent oxidoreductase
gene3797	1.14	0.25	no change	no	MULTISPECIES: class II fumarate hydratase
gene3799	2.14	0.02	up	yes	MULTISPECIES: DUF2059 domain-containing protein
gene3800	0.86	0.38	no change	no	PA0857
gene3801	0.81	0.15	down	no	MULTISPECIES: rhodanese-related sulfurtransferase
gene3804	1.58	0.13	up	no	hypothetical protein
gene3805	0.96	0.39	no change	no	MULTISPECIES: iron-containing redox enzyme family protein
gene3806	0.75	0.1	down	no	MULTISPECIES: zinc-binding alcohol dehydrogenase family protein
gene3809	0.67	0.05	down	yes	MULTISPECIES: 4-hydroxyphenylpyruvate dioxygenase
gene3811	0.78	0.37	down	no	MULTISPECIES: lysozyme inhibitor
gene3814	1.42	0.01	up	yes	MULTISPECIES: aspartate/tyrosine/aromatic aminotransferase
gene3815	0.86	0.59	no change	no	hypothetical protein
gene3816	0.65	0.11	down	no	MULTISPECIES: phenylalanine 4-monooxygenase
gene3820	1.06	0.49	no change	no	MULTISPECIES: LysR family transcriptional regulator
gene3831	0.7	0	down	yes	acetyl-coenzyme A synthetase
gene3832	0.56	0.12	down	no	MULTISPECIES: ABC transporter substrate-binding protein
gene3833	0.65	0.24	down	no	ABC transporter permease
gene3836	1.13	0.13	no change	no	MULTISPECIES: ABC transporter ATP-binding protein
gene3837	1.13	0.59	no change	no	MULTISPECIES: GlxA family transcriptional regulator
gene3839	0.97	0.26	no change	no	MULTISPECIES: aspartate aminotransferase family protein
gene3840	1.05	0.8	no change	no	MULTISPECIES: arginine/ornithine succinyltransferase subunit alpha
gene3841	1.61	0.25	up	no	MULTISPECIES: arginine N-succinyltransferase
gene3842	1.24	0.21	up	no	MULTISPECIES: succinylglutamate-semialdehyde dehydrogenase
gene3843	1.27	0.01	up	yes	N-succinylglutamate 5-semialdehyde dehydrogenase
gene3846	1.02	0.89	no change	no	MULTISPECIES: low-specificity L-threonine aldolase
gene3847	1.04	0.49	no change	no	MULTISPECIES: alanine--tRNA ligase
gene3848	0.88	0.09	no change	no	aspartate kinase, monofunctional class
gene3849	1.4	0.09	up	no	MULTISPECIES: carbon storage regulator CsrA
gene3853	0.56	0.27	down	no	MULTISPECIES: helix-turn-helix transcriptional regulator
gene3860	0.61	0	down	yes	MULTISPECIES: magnesium transporter
gene3862	0.69	0.22	down	no	MULTISPECIES: DUF1456 family protein
gene3863	1.44	0.12	up	no	MULTISPECIES: 30S ribosomal protein S12 methylthiotransferase RimO
gene3865	1.39	0.28	up	no	MULTISPECIES: cytochrome b
gene3867	0.89	0.48	no change	no	bifunctional lysylphosphatidylglycerol flippase/synthetase MprF
gene3875	1.54	0	up	yes	Chain A, D-lactate Dehydrogenase (fermentative)
gene3876	1.01	0.93	no change	no	MULTISPECIES: response regulator
gene3879	2.37	0.32	up	no	TonB-dependent siderophore receptor
gene3880	1.49	0.07	up	no	MULTISPECIES: cysteine synthase B
gene3881	1.67	0.02	up	yes	MULTISPECIES: 23S rRNA (uracil(1939)-C(5))-methyltransferase RlmD
gene3882	1.06	0.48	no change	no	MULTISPECIES: GTP diphosphokinase
gene3884	0.92	0.49	no change	no	MULTISPECIES: lipid A hydroxylase LpxO2
gene3886	1.29	0.21	up	no	MULTISPECIES: hypothetical protein
gene3890	0.8	0.36	down	no	MULTISPECIES: thioredoxin family protein
gene3891	0.78	0.13	down	no	MULTISPECIES: MarR family transcriptional regulator
gene3892	1.36	0.37	up	no	hypothetical protein
gene3894	0.81	0.27	down	no	MULTISPECIES: phosphoribosylformylglycinamidine cyclo-ligase
gene3895	0.38	0.13	down	no	DUF2066 domain-containing protein
gene3896	1.04	0.91	no change	no	MULTISPECIES: DnaA regulatory inactivator Hda
gene3899	1.31	0.02	up	yes	arsenate reductase (glutaredoxin)
gene3903	0.91	0.71	no change	no	TlpA family protein disulfide reductase
gene3905	1.52	0.11	up	no	hypothetical protein
gene3906	0.99	0.9	no change	no	proline--tRNA ligase
gene3908	3.19	0	up	yes	MULTISPECIES: OprD family porin
gene3909	0.92	0.73	no change	no	hypothetical protein
gene3910	2.44	0.12	up	no	MULTISPECIES: protein SlyX
gene3911	0.98	0.79	no change	no	cold-shock protein
gene3912	0.61	0.01	down	yes	MULTISPECIES: DNA starvation/stationary phase protection protein
gene3913	0.51	0	down	yes	Chain M, Aspartate--tRNA(Asp/Asn) ligase
gene3914	0.34	0.07	down	no	MULTISPECIES: YebC/PmpR family DNA-binding transcriptional regulator
gene3916	1.34	0.13	up	no	Holliday junction branch migration protein RuvA
gene3917	0.86	0.09	no change	no	MULTISPECIES: Holliday junction branch migration DNA helicase RuvB
gene3919	1.49	0.03	up	yes	MULTISPECIES: protein TolQ
gene3921	1.29	0.12	up	no	MULTISPECIES: cell envelope integrity protein TolA
gene3922	0.9	0.09	no change	no	MULTISPECIES: Tol-Pal system protein TolB
gene3923	2.09	0.09	up	no	Peptidoglycan associated lipoprotein OprL precursor
gene3924	0.45	0.04	down	yes	MULTISPECIES: tol-pal system protein YbgF
gene3929	0.69	0.04	down	yes	MULTISPECIES: type III secretion system effector cytotoxin ExoU
gene3937	1.87	0.07	up	no	PA0995
gene3938	1.02	0.81	no change	no	AMP-binding protein
gene3939	1.52	0.02	up	yes	MULTISPECIES: 3-oxoacyl-ACP synthase III family protein
gene3940	0.72	0.31	down	no	MULTISPECIES: 3-oxoacyl-ACP synthase III family protein
gene3941	1.01	0.98	no change	no	ketoacyl-ACP synthase III
gene3942	1.42	0.03	up	yes	Chain A, Structure Of Pseudomonas Quinolone Signal Response Protein Pqse
gene3945	1.65	0.02	up	yes	MULTISPECIES: LysR family transcriptional regulator
gene3946	0.6	0.11	down	no	MULTISPECIES: quinolinate synthase NadA
gene3947	1.51	0.15	up	no	MULTISPECIES: M48 family metallopeptidase
gene3950	1.11	0.59	no change	no	peroxiredoxin
gene3951	1.25	0.39	up	no	MULTISPECIES: glycine cleavage system protein R
gene3952	0.58	0.02	down	yes	Chain A, Dihydrodipicolinate Synthase
gene3953	0.52	0.02	down	yes	4-hydroxy-tetrahydrodipicolinate synthase
gene3954	0.95	0.64	no change	no	MULTISPECIES: MBL fold metallo-hydrolase
gene3955	0.7	0.08	down	no	PA1013
gene3958	0.63	0.06	down	no	MULTISPECIES: IclR family transcriptional regulator
gene3961	0.93	0.85	no change	no	acetate--CoA ligase family protein
gene3977	1.57	0.02	up	yes	MULTISPECIES: penicillin acylase family protein
gene3980	1.86	0.02	up	yes	MULTISPECIES: LEA type 2 family protein
gene3981	0.52	0.01	down	yes	MULTISPECIES: hypothetical protein
gene3986	1.38	0.38	up	no	MULTISPECIES: OmpA family protein
gene3990	1.01	0.95	no change	no	MULTISPECIES: ATP-dependent DNA helicase DinG
gene3992	0.59	0.14	down	no	serine hydrolase
gene3994	1.01	0.97	no change	no	MULTISPECIES: pyridoxamine 5'-phosphate oxidase
gene3995	1	0.97	no change	no	MULTISPECIES: helix-turn-helix domain-containing protein
gene3996	1.58	0.01	up	yes	MULTISPECIES: GntP family permease
gene3997	1.21	0.06	up	no	MULTISPECIES: glycerate kinase
gene3998	1.44	0.01	up	yes	MULTISPECIES: hypothetical protein
gene3999	4.07	0	up	yes	MULTISPECIES: glycine zipper 2TM domain-containing protein
gene4000	1.04	0.84	no change	no	MULTISPECIES: monovalent cation/H+ antiporter subunit A
gene4002	2	0.04	up	yes	MULTISPECIES: monovalent cation/H+ antiporter subunit D
gene4007	0.45	0.04	down	yes	MULTISPECIES: PLP-dependent cysteine synthase family protein
gene4008	1.14	0.52	no change	no	MULTISPECIES: GNAT family N-acetyltransferase
gene4009	1.86	0.24	up	no	hypothetical protein
gene4010	3.13	0.01	up	yes	MULTISPECIES: COG3650 family protein
gene4011	0.19	0.06	down	no	DUF488 domain-containing protein
gene4012	0.48	0.08	down	no	short-chain dehydrogenase
gene4014	0.83	0.09	no change	no	ATP-binding protein
gene4015	0.51	0.02	down	yes	MULTISPECIES: hypothetical protein
gene4016	0.7	0.26	down	no	leucine/isoleucine/valine transporter ATP-binding subunit
gene4017	0.77	0.21	down	no	MULTISPECIES: high-affinity branched-chain amino acid ABC transporter ATP-binding protein LivG
gene4018	0.96	0.89	no change	no	MULTISPECIES: high-affinity branched-chain amino acid ABC transporter permease LivM
gene4020	1.02	0.94	no change	no	MULTISPECIES: branched-chain amino acid ABC transporter substrate-binding protein
gene4022	1.54	0.28	up	no	MULTISPECIES: DUF5064 family protein
gene4026	1.85	0.04	up	yes	MULTISPECIES: flagellar hook protein FlgE
gene4028	1.31	0.11	up	no	flagellar basal-body rod protein FlgG
gene4029	1.71	0.28	up	no	PA1083
gene4030	1.53	0.06	up	no	MULTISPECIES: flagellar basal body P-ring protein FlgI
gene4032	1	0.95	no change	no	MULTISPECIES: flagellar hook-associated protein FlgK
gene4033	2.37	0.31	up	no	MULTISPECIES: flagellar hook-associated protein FlgL
gene4035	1.36	0.5	up	no	MULTISPECIES: acyl carrier protein
gene4036	2.1	0.05	up	no	MULTISPECIES: ketoacyl-ACP synthase III
gene4037	1.29	0.23	up	no	MULTISPECIES: SDR family oxidoreductase
gene4038	0.51	0.09	down	no	MULTISPECIES: acetyltransferase
gene4039	0.83	0.31	no change	no	Phenylpropionate dioxygenase-like ring-hydroxylating dioxygenase
gene4041	1.04	0.71	no change	no	unnamed protein product AHC78449.1 hypothetical protein
gene4042	1.21	0.03	up	yes	glycosyltransferase
gene4043	0.54	0.03	down	yes	MULTISPECIES: flagellin
gene4045	0.86	0.21	no change	no	MULTISPECIES: flagellar filament capping protein FliD
gene4046	3.97	0.05	up	no	MULTISPECIES: flagellar export chaperone FliS
gene4049	0.87	0.3	no change	no	MULTISPECIES: sigma-54-dependent Fis family transcriptional regulator
gene4050	3.57	0.01	up	yes	MULTISPECIES: PAS domain-containing protein
gene4051	0.55	0.08	down	no	MULTISPECIES: sigma-54-dependent Fis family transcriptional regulator
gene4053	0.88	0.28	no change	no	MULTISPECIES: flagellar M-ring protein FliF
gene4054	1.05	0.64	no change	no	MULTISPECIES: flagellar motor switch protein FliG
gene4055	1.94	0.37	up	no	MULTISPECIES: flagellar assembly protein FliH
gene4061	1.7	0.07	up	no	MULTISPECIES: helix-turn-helix transcriptional regulator
gene4067	1.37	0.56	up	no	MULTISPECIES: ABC transporter ATP-binding protein/permease
gene4075	0.52	0.1	down	no	diguanylate cyclase
gene4077	1	0.99	no change	no	MULTISPECIES: peptide deformylase
gene4078	1.62	0.08	up	no	Chain A, hypothetical protein
gene4079	0.72	0.08	down	no	MULTISPECIES: dGTPase
gene4080	1.15	0.17	no change	no	MULTISPECIES: NAD-dependent deacylase
gene4082	0.68	0	down	yes	MULTISPECIES: aldo/keto reductase
gene4091	1.42	0.28	up	no	LuxR family transcriptional regulatory, chaperone HchA-associated
gene4097	0.99	0.86	no change	no	MULTISPECIES: UTRA domain-containing protein
gene4104	1.05	0.81	no change	no	MULTISPECIES: ATP-grasp domain-containing protein
gene4106	0.62	0.04	down	yes	calcium binding hemolysin protein
gene4108	0.69	0.06	down	no	type I secretion system permease/ATPase
gene4109	0.65	0.23	down	no	MULTISPECIES: glycosyltransferase
gene4112	1.18	0.35	no change	no	hypothetical protein
gene4113	0.58	0.05	down	no	MULTISPECIES: ribonucleoside-diphosphate reductase subunit alpha
gene4114	0.49	0.05	down	yes	MULTISPECIES: winged helix-turn-helix domain-containing protein
gene4115	0.98	0.85	no change	no	sensor histidine kinase
gene4116	1.01	0.87	no change	no	PA1159
gene4117	0.84	0.12	no change	no	PA1160
gene4118	0.47	0.02	down	yes	MULTISPECIES: methyltransferase domain-containing protein
gene4119	1.1	0.76	no change	no	succinyl-diaminopimelate desuccinylase
gene4120	2.13	0.04	up	yes	glycosyltransferase
gene4121	1.77	0.08	up	no	MULTISPECIES: tRNA cyclic N6-threonylcarbamoyladenosine(37) synthase TcdA
gene4128	0.77	0.04	down	yes	MULTISPECIES: lytic murein transglycosylase
gene4129	1.81	0.04	up	yes	cytochrome C
gene4130	1	1	no change	no	MULTISPECIES: cytochrome C protein NapB
gene4131	1.11	0.34	no change	no	MULTISPECIES: nitrate reductase catalytic subunit NapA
gene4135	3	0.01	up	yes	hypothetical protein
gene4136	2.85	0.22	up	no	PA1179
gene4137	1.49	0.2	up	no	MULTISPECIES: two-component sensor histidine kinase
gene4138	0.7	0.21	down	no	MULTISPECIES: diguanylate cyclase
gene4139	1.47	0	up	yes	MULTISPECIES: AraC family transcriptional regulator
gene4148	1.06	0.7	no change	no	molecular chaperone DnaJ
gene4149	0.91	0.17	no change	no	MULTISPECIES: tRNA 2-thiocytidine(32) synthetase TtcA
gene4150	0.97	0.81	no change	no	MULTISPECIES: DNA-3-methyladenine glycosylase I
gene4162	1.29	0.26	up	no	MULTISPECIES: pirin family protein
gene4163	0.62	0.07	down	no	MULTISPECIES: DUF1857 family protein
gene4164	1.03	0.79	no change	no	MULTISPECIES: glutathione-regulated potassium-efflux system protein KefB
gene4166	1.41	0.37	up	no	MULTISPECIES: VTT domain-containing protein
gene4173	1.2	0.13	up	no	MULTISPECIES: class I SAM-dependent methyltransferase
gene4184	1.05	0.84	no change	no	MULTISPECIES: agmatine deiminase family protein
gene4185	1.62	0.23	up	no	MULTISPECIES: NAD(P)H-dependent oxidoreductase
gene4194	1.98	0.04	up	yes	MULTISPECIES: thioredoxin family protein
gene4202	1.75	0.06	up	no	MULTISPECIES: TetR/AcrR family transcriptional regulator
gene4206	0.35	0.16	down	no	hypothetical protein
gene4207	0.95	0.65	no change	no	MULTISPECIES: type I secretion system permease/ATPase
gene4209	1.47	0.09	up	no	TolC family outer membrane protein
gene4221	2	0.11	up	no	putative binding protein component of ABC transporter
gene4230	0.24	0.08	down	no	MULTISPECIES: 4-hydroxyproline epimerase
gene4231	0.76	0.11	down	no	MULTISPECIES: GntR family transcriptional regulator
gene4234	0.55	0.01	down	yes	MULTISPECIES: cob(I)yrinic acid a,c-diamide adenosyltransferase
gene4249	0.31	0.18	down	no	MULTISPECIES: glutathione peroxidase
gene4250	1.87	0.1	up	no	MULTISPECIES: outer membrane protein transport protein
gene4254	0.56	0	down	yes	sulfurtransferase
gene4257	1.29	0.22	up	no	hybrid sensor histidine kinase/response regulator
gene4258	1.6	0.02	up	yes	response regulator transcription factor
gene4261	1.94	0.01	up	yes	pyruvate carboxylase
gene4263	1.89	0.01	up	yes	MULTISPECIES: O-methyltransferase
gene4269	1.58	0.02	up	yes	mechanosensitive ion channel family protein
gene4270	0.83	0.41	no change	no	MULTISPECIES: histone deacetylase family protein
gene4278	2.59	0.17	up	no	MULTISPECIES: 5-guanidino-2-oxopentanoate decarboxylase
gene4284	3.31	0	up	yes	pili assembly chaperone
gene4288	1.24	0.15	up	no	antimicrobial peptide ABC transporter ATPase
gene4290	1.07	0.72	no change	no	cation-transporting P-type ATPase
gene4293	1.41	0.19	up	no	unnamed protein product AHC66624.1 acyl-homoserine-lactone synthase
gene4294	0.94	0.24	no change	no	EAL domain-containing protein
gene4299	1.79	0.02	up	yes	sensor histidine kinase
gene4303	1.28	0.11	up	no	MULTISPECIES: flagellar basal body-associated protein FliL
gene4304	1.33	0.21	up	no	MULTISPECIES: flagellar motor switch protein FliM
gene4305	0.84	0.06	no change	no	MULTISPECIES: flagellar motor switch protein FliN
gene4306	2.24	0.03	up	yes	flagellar motor switch protein
gene4307	0.84	0.18	no change	no	MULTISPECIES: flagellar type III secretion system pore protein FliP
gene4314	1.49	0.11	up	no	MULTISPECIES: flagellar biosynthesis protein FlhF
gene4315	1.15	0.31	no change	no	MULTISPECIES: MinD/ParA family protein
gene4316	0.49	0.11	down	no	sigma factor FliA
gene4317	1.94	0.05	up	no	chemotaxis protein CheY
gene4318	0.54	0.01	down	yes	MULTISPECIES: protein phosphatase CheZ
gene4319	0.94	0.46	no change	no	chemotaxis protein CheA
gene4320	0.96	0.76	no change	no	MULTISPECIES: chemotaxis response regulator protein-glutamate methylesterase
gene4321	1.42	0.07	up	no	MULTISPECIES: flagellar motor protein
gene4322	4.54	0.02	up	yes	MULTISPECIES: flagellar motor protein MotD
gene4323	1.33	0.16	up	no	MULTISPECIES: ParA family protein
gene4325	0.93	0.77	no change	no	PA1464
gene4327	1.49	0.04	up	yes	MULTISPECIES: glutathione S-transferase
gene4330	1.28	0.22	up	no	hypothetical protein
gene4331	0.31	0.25	down	no	MULTISPECIES: SDR family oxidoreductase
gene4335	1.64	0.09	up	no	Cytochrome c biogenesis ATP-binding export protein CcmA
gene4338	16.06	0.16	up	no	MULTISPECIES: heme exporter protein CcmD
gene4339	1.28	0.17	up	no	MULTISPECIES: cytochrome c maturation protein CcmE
gene4340	0.94	0.8	no change	no	MULTISPECIES: heme lyase CcmF/NrfE family subunit
gene4341	2.85	0.01	up	yes	MULTISPECIES: DsbE family thiol:disulfide interchange protein
gene4342	0.95	0.49	no change	no	MULTISPECIES: cytochrome c-type biogenesis protein CcmH
gene4343	1.13	0.68	no change	no	MULTISPECIES: c-type cytochrome biogenesis protein CcmI
gene4347	0.75	0.2	down	no	P1 family peptidase
gene4351	1.34	0.03	up	yes	MULTISPECIES: DeoR/GlpR transcriptional regulator
gene4354	1.43	0.05	up	no	MULTISPECIES: sulfate ABC transporter substrate-binding protein
gene4355	0.62	0.11	down	no	MULTISPECIES: mucoidy inhibitor MuiA
gene4357	0.55	0.12	down	no	MULTISPECIES: ion transporter
gene4362	0.9	0.46	no change	no	MULTISPECIES: hydroxypyruvate isomerase
gene4365	0.43	0	down	yes	MULTISPECIES: TetR/AcrR family transcriptional regulator
gene4366	1.08	0.68	no change	no	PA1505
gene4370	1.12	0.03	no change	yes	MULTISPECIES: hypothetical protein
gene4373	1.8	0	up	yes	MULTISPECIES: Hcp family type VI secretion system effector
gene4374	1.34	0.04	up	yes	MULTISPECIES: urate hydroxylase PuuD
gene4377	1.12	0.5	no change	no	2-oxo-4-hydroxy-4-carboxy-5-ureidoimidazoline decarboxylase
gene4379	1.2	0.33	no change	no	PA1518
gene4381	0.64	0.04	down	yes	PA1520
gene4382	1.41	0.02	up	yes	MULTISPECIES: SMP-30/gluconolactonase/LRE family protein
gene4383	0.87	0.47	no change	no	MULTISPECIES: ribonuclease D
gene4388	0.78	0.46	down	no	UPF0260 protein
gene4391	1.05	0.46	no change	no	TonB-dependent receptor
gene4393	0.98	0.88	no change	no	MULTISPECIES: S9 family peptidase
gene4395	1.22	0.35	up	no	MULTISPECIES: HIT family protein
gene4396	2.12	0.11	up	no	MULTISPECIES: class II glutamine amidotransferase
gene4404	0.31	0.1	down	no	PA1315
gene4406	1.38	0.13	up	no	ubiquinol oxidase subunit II
gene4413	1.09	0.55	no change	no	MULTISPECIES: hypothetical protein
gene4415	1.62	0.12	up	no	MULTISPECIES: threonine ammonia-lyase, biosynthetic
gene4416	0.94	0.14	no change	no	MULTISPECIES: DNA/RNA non-specific endonuclease
gene4419	0.79	0.11	down	no	MULTISPECIES: SDR family oxidoreductase
gene4420	1.49	0.06	up	no	MULTISPECIES: TerC family protein
gene4425	1.58	0.11	up	no	MULTISPECIES: sensor histidine kinase
gene4426	1.34	0.61	up	no	asparaginase
gene4427	0.86	0.09	no change	no	MULTISPECIES: gamma-glutamyltransferase
gene4428	0.63	0.06	down	no	MULTISPECIES: amino acid ABC transporter ATP-binding protein
gene4431	1.05	0.88	no change	no	MULTISPECIES: glutamate/aspartate ABC transporter substrate-binding protein
gene4433	0.7	0.02	down	yes	PA1344
gene4444	1.42	0.02	up	yes	PA1354
gene4448	0.49	0	down	yes	VOC family protein
gene4455	1.65	0	up	yes	TonB-dependent receptor
gene4463	0.69	0.03	down	yes	MULTISPECIES: TetR/AcrR family transcriptional regulator
gene4466	0.8	0.16	down	no	MULTISPECIES: beta-ketoacyl-ACP synthase II
[truncated: 590 more rows]

## Sheet: Data S3
Data S3. Comparative proteome of putative electron transport chain proteins in strain CP-1 under humin-oxidizating versus acetate-fed conditions.
Gene ID	Relative abundance (Acetate 1)	Relative abundance (Acetate 2)	Relative abundance (Acetate 3)	Relative abundance (Humin 1)	Relative abundance (Humin 2)	Relative abundance (Humin 3)	FC(Humin/Acetate)	P_value(Humin/Acetate)	Regulate	Significant	Description
gene5692	1.146	0.997	1.296	0.971	1	0.942	0.85	0.37	no change	no	MULTISPECIES: NADH-quinone oxidoreductase subunit A
gene5693	1.249	1.009	1.289	1.051	1	1.102	0.89	0.32	no change	no	MULTISPECIES: NADH-quinone oxidoreductase subunit B
gene5694	1.255	1.021	1.089	0.836	1	0.872	0.81	0.07	down	no	MULTISPECIES: NADH-quinone oxidoreductase subunit C/D
gene5695	0.993	0.985	1.001	0.904	1	0.909	0.94	0.4	no change	no	MULTISPECIES: NADH-quinone oxidoreductase subunit NuoE
gene5696	1.505	1.507	1.503	0.9835	1	0.967	0.65	0	down	yes	MULTISPECIES: NADH-quinone oxidoreductase subunit NuoF
gene5697	1.2865	0.998	1.175	0.9565	1	0.913	0.83	0.23	no change	no	NADH-quinone oxidoreductase subunit NuoG
gene5698	0.8045	0.902	0.707	0.9685	1	0.937	1.2	0.25	up	no	NADH-quinone oxidoreductase subunit NuoH
gene5699	0.8155	0.867	0.764	1.178	1	1.356	1.44	0.19	up	no	MULTISPECIES: NADH-quinone oxidoreductase subunit NuoI
gene5700	0.9395	1.107	0.872	0.814	1	0.629	0.84	0.4	no change	no	MULTISPECIES: NADH-quinone oxidoreductase subunit J
gene5703	0.3505	0.339	0.362	0.9695	1	0.939	2.77	0	up	yes	MULTISPECIES: NADH-quinone oxidoreductase subunit M
gene4534	0.5685	0.601	0.536	0.9915	1	0.983	1.74	0.01	up	yes	MULTISPECIES: succinate dehydrogenase, cytochrome b556 subunit
gene4535	0.4265	0.408	0.445	0.995	1	0.99	2.33	0	up	yes	succinate dehydrogenase, hydrophobic membrane anchor protein
gene4536	1.133	1.266	1	1.022	1	1.043	0.9	0.49	no change	no	MULTISPECIES: succinate dehydrogenase flavoprotein subunit
gene4537	0.319	0.311	0.327	0.84	1	0.68	2.63	0.08	up	no	MULTISPECIES: succinate dehydrogenase iron-sulfur subunit
gene3449	0.735	0.759	0.711	1.048	1	1.097	1.43	0.03	up	yes	MULTISPECIES: ubiquinol-cytochrome c reductase iron-sulfur subunit
gene3450	0.508	0.479	0.537	1.196	1	1.391	2.35	0.07	up	no	MULTISPECIES: cytochrome bc complex cytochrome b subunit
gene3451	0.871	0.906	0.836	1.031	1	1.062	1.18	0.08	no change	no	MULTISPECIES: cytochrome c1
gene6126	0.826	0.906	1.047	0.982	1	0.964	0.87	0.22	no change	no	MULTISPECIES: F0F1 ATP synthase subunit alpha
gene6124	1.008	0.903	0.914	0.9765	1	0.953	0.97	0.32	no change	no	MULTISPECIES: F0F1 ATP synthase subunit beta
gene6125	0.888	1.097	1.178	1.032	1	1.065	0.74	0.01	down	yes	MULTISPECIES: F0F1 ATP synthase subunit gamma
gene6127	1.927	2.162	1.692	0.9475	1	0.895	0.49	0.06	down	no	MULTISPECIES: F0F1 ATP synthase subunit delta
gene6123	3.744	4.286	3.202	0.9425	1	0.885	0.25	0.04	down	yes	MULTISPECIES: F0F1 ATP synthase subunit epsilon
gene6130	0.6785	0.698	0.659	0.965	1	0.93	1.42	0.02	up	yes	MULTISPECIES: F0F1 ATP synthase subunit A
gene6129	0.6745	0.784	0.565	1.032	1	1.065	1.53	0.09	up	no	ATP synthase subunit
gene6128	1.322	1.149	1.095	1.044	1	1.088	0.45	0.03	down	yes	ATP synthase subunit
gene0919	0.457	0.311	0.603	0.832	1	0.664	1.82	0.23	up	no	MULTISPECIES: inorganic diphosphatase
gene2482	0.948	1.08	0.916	1.019	1	1.038	0.89	0.07	no change	no	MULTISPECIES: polyphosphate kinase 1
gene4506	1.292	1.369	1.214	0.959	1	0.918	0.95	0.63	no change	no	MULTISPECIES: cytochrome-c oxidase, cbb3-type subunit III
gene4504	0.791	0.856	0.726	0.9965	1	0.993	1.21	0.18	up	no	MULTISPECIES: cytochrome-c oxidase, cbb3-type subunit II
gene4502	0.7325	0.792	0.673	1.01	1	1.021	1.38	0.04	up	yes	MULTISPECIES: cytochrome-c oxidase, cbb3-type subunit III
gene4503	0.923	1.175	1.07	1.377	1	1.154	0.88	0.25	no change	no	cytochrome c oxidase subunit
gene2056	0.8995	0.939	0.86	1.052	1	1.104	1.17	0.14	no change	no	hypothetical protein
gene2057	0.9585	0.98	0.937	0.9615	1	0.923	1	0.95	no change	no	MULTISPECIES: electron transfer flavoprotein subunit alpha
gene2055	0.949	0.991	0.907	1.048	1	1.097	1.1	0.26	no change	no	MULTISPECIES: electron transfer flavoprotein-ubiquinone oxidoreductase
cprA	0.6365	0.695	0.578	0.9235	1	0.847	1.4509	0.02	up	yes	RDase
gene1493	2.649	3.157	2.14	1.03	1	1.061	0.39	0.09	down	no	MULTISPECIES: electron transport complex subunit E
gene1494	0.811	0.839	0.783	0.9905	1	0.981	1.22	0.03	up	yes	electron transport complex protein RnfC
gene1497	1.12	0.464	0.704	1.852	1	1.772	0.4	0.08	down	no	MULTISPECIES: electron transport complex subunit B
gene1498	0.473	0.426	0.52	1.038	1	1.075	2.19	0.01	up	yes	MULTISPECIES: electron transport complex subunit A
gene1496	0.804	0.808	0.8	0.9705	1	0.941	1.20709	0.08	up	no	MULTISPECIES: electron transport complex subunit
gene1495	0.77	0.885	1.031	1.328	1	1.18	1.30603	0.07	up	no	MULTISPECIES: electron transport complex subunit

## Sheet: Data S4
Data S4. Putative cytochrome c-encoding genes of Pseudomonas sp. CP-1.
SN	Gene ID	Accession number	Proteomics	Sec/TM a	TMHMM b	Predicted Tat signal peptide Likelihood c	Description
1	gene0011	WP_019485166.1		Sec	Outside	0.999	hypothetical protein
2	gene0115	WP_003101203.1		TM	Transmembrane	0.0342	cytochrome c oxidase subunit II
3	gene0443	WP_019484388.1	N.D. d	-	-	-	NAD-dependent dihydropyrimidine dehydrogenase subunit PreA
4	gene0461	WP_023092319.1		N	Outside	0.003	AAA family protein disaggregase ClpG
5	gene0510	WP_023112687.1	N.D.	-	-	-	c-type cytochrome
6	gene0518	WP_003084870.1	N.D.	-	-	-	cytochrome c
7	gene0519	WP_003084872.1		Sec	Outside	0.998	c-type cytochrome
8	gene0520	WP_015502253.1		Sec	Outside	0.9914	c-type cytochrome
9	gene0524	WP_003084881.1	N.D.	-		-	cytochrome c
10	gene0543	WP_003110213.1		N	Outside	0.0007	cytochrome c
11	gene0726	WP_003093663.1		N	Outside	0.0159	excinuclease ABC subunit UvrA
12	gene0785	WP_004346014.1	N.D.	-	-	-	NAD(P)/FAD-dependent oxidoreductase
13	gene1119	WP_003092958.1		N	Outside	0.0841	nitrate reductase subunit beta
14	gene1193	WP_003092818.1	N.D.	-	-	-	ISC system 2Fe-2S type ferredoxin
15	gene1248	WP_003092665.1	N.D.	-	-	-	PA3755
16	gene1901	WP_003091377.1		N	Outside	0.0773	GspE family T2SS ATPase variant XcpR
17	gene1974	WP_009313812.1	N.D.	-		-	cytochrome b6
18	gene2356	WP_003098306.1	N.D.	-		-	cytochrome c5 family protein
19	gene2383	WP_003096511.1		Sec	Outside	0.9932	unnamed protein product ABR86069.1 cytochrome c5
20	gene2476	WP_031632813.1	N.D.	-		-	hypothetical protein
21	gene2688	WP_003095846.1		N	Outside	0.0321	50S ribosomal protein L31
22	gene2988	WP_003095211.1		N	Outside	0.0079	molecular chaperone DnaJ
23	gene3066	WP_003144230.1	N.D.	-		-	paraquat-inducible protein A
24	gene3154	WP_003141588.1	N.D.	-		-	cytochrome c
25	gene3188	WP_021264106.1		Sec	Outside	0.9879	cytochrome-c peroxidase
26	gene3205	WP_033995366.1	N.D.	-		-	c-type cytochrome
27	gene3355	WP_033995373.1		N	Outside	0.0127	carboxylating nicotinate-nucleotide diphosphorylase
28	gene3451	WP_003455493.1		TM	Transmembrane	0.95	cytochrome c1
29	gene3510	WP_003102642.1	N.D.	-		-	c-type cytochrome
30	gene3889	WP_003086057.1	N.D.	-		-	cytochrome c
31	gene4129	WP_003082412.1		TM	Transmembrane	0.0665	cytochrome c
32	gene4130	WP_003082414.1		Sec	Outside	0.9978	cytochrome C protein
33	gene4374	WP_003087201.1		TM	Transmembrane	0.0014	urate hydroxylase PuuD
34	gene4502	WP_003087292.1		TM	Transmembrane	0.0021	cytochrome-c oxidase, cbb3-type subunit III
35	gene4504	WP_003087303.1		TM	Transmembrane	0.0949	cytochrome-c oxidase, cbb3-type subunit II
36	gene4506	WP_003087308.1		TM	Transmembrane	0.0052	cytochrome-c oxidase, cbb3-type subunit III
37	gene4508	WP_003087318.1		TM	Transmembrane	0.227	cytochrome-c oxidase, cbb3-type subunit II
38	gene4553	WP_003087453.1	N.D.	-		-	cytochrome c
39	gene4689	WP_003109519.1	N.D.	-		-	cytochrome c
40	gene4693	WP_033995746.1		N	Outside	0.0039	enoyl-CoA hydratase/isomerase family protein
41	gene4811	WP_023091938.1		Sec	Outside	0.9961	fatty acid cis/trans isomerase
42	gene4888	WP_023095776.1	N.D.	-		-	ribonucleoside-triphosphate reductase activating protein
43	gene4933	WP_003111268.1		TM	Transmembrane	0.0833	hypothetical protein
44	gene4976	WP_003088533.1		Sec	Outside	0.9948	cytochrome c550
45	gene5069	WP_033995550.1	N.D.	-		-	hypothetical protein
46	gene5070	WP_009876351.1	N.D.	-		-	hypothetical protein
47	gene5202	WP_003144230.1	N.D.	-		-	paraquat-inducible protein A
48	gene5249	WP_003139525.1		TM	Transmembrane	0.8297	cytochrome c
49	gene5298	WP_003120142.1	N.D.	-		-	paerucumarin biosynthesis heme-binding protein PvcD
50	gene5307	WP_023099583.1		Sec	Outside	0.9789	cytochrome c
51	gene5316	WP_003139432.1		N	Outside	0.0449	NAD(P)-dependent alcohol dehydrogenase
52	gene5515	WP_019485208.1	N.D.	-		-	c-type cytochrome
53	gene5516	WP_033995089.1	N.D.	-		-	cytochrome c4
54	gene6060	WP_003102831.1		Sec	Outside	0.998	cytochrome c4
55	gene6061	WP_003096979.1		Sec	Outside	0.9986	cytochrome C-type protein
56	gene6069	WP_003096992.1		N	Outside	0.0155	transcriptional repressor
Notes: Amino acid sequences with e-value< 1e-5, and alignment length > 50% were considered as putative cytochromes after HMM scanning using cytochrome domains (PF00034, PF13442 and PF21342) [1]. a. TMHMM-2.0 was employed to predict transmembrane helices in potential cytochromes [2, 3]. SignalP-6.0 was used to characterize the presence of signal peptides [4, 5]. Sec indicates secretory signal pept…
Reference 1. Zhang Y et al. Hot spring distribution and survival mechanisms of thermophilic comammox Nitrospira. The ISME Journal 2023;17:993–1003. https://doi.org/10.1038/s41396-023-01409-w 2. Sonnhammer EL, von Heijne G, Krogh A. A hidden Markov model for predicting transmembrane helices in protein sequences. Proc Int Conf Intell Syst Mol Biol 1998;6:175–182. 3. Krogh A et al. Predicting transm…

## Sheet: Data S5
Data S5. Summary of predicted secretory cytochrome c.
Gene ID	Description	CXXCH motif	Predicted Tat signal peptide
gene0011	hypothetical protein	2	Sec
gene0115	cytochrome c oxidase subunit II	1	TM
gene0519	c-type cytochrome	1	Sec
gene0520	c-type cytochrome	1	Sec
gene2383	unnamed protein product ABR86069.1 cytochrome c5	1	Sec
gene3188	cytochrome-c peroxidase	2	Sec
gene3451	cytochrome c1	1	TM
gene4129	c-type cytochrome	4	TM
gene4130	cytochrome c protein NapB	2	Sec
gene4374	urate hydroxylase PuuD	1	TM
gene4502	cytochrome-c oxidase, cbb3-type subunit III	2	TM
gene4504	cytochrome-c oxidase, cbb3-type subunit II	1	TM
gene4506	cytochrome-c oxidase, cbb3-type subunit III	1	TM
gene4508	cytochrome-c oxidase, cbb3-type subunit II	2	TM
gene4811	fatty acid cis/trans isomerase	1	Sec
gene4933	hypothetical protein	1	TM
gene4976	cytochrome c550	1	Sec
gene5249	cytochrome c	1	TM
gene5307	cytochrome c	3	Sec
gene6060	cytochrome c4	2	Sec
gene6061	cytochrome c-type protein	1	Sec
Note: Sec indicates secretory signal peptides, and TM denotes transmembrane helices.

## Sheet: Data S6
Data S6. Comparative proteome of putative proteins responsible for secretory cytochromes in strain CP-1 under humin-oxidizating versus acetate-fed conditions.
Gene ID	Relative abundance (Acetate 1)	Relative abundance (Acetate 2)	Relative abundance (Acetate 3)	Relative abundance (Humin 1)	Relative abundance (Humin 2)	Relative abundance (Humin 3)	FC(Humin/Acetate)	P_value(Humin/Acetate)	Regulate	Significant	Description
gene0100	1.3265	1.394	1.259	0.99	1	0.98	0.52	0	down	yes	MULTISPECIES: type VI secretion system ATPase TssH
gene0115	0.8145	0.817	0.812	0.9245	1	0.849	1.14	0.28	no change	no	MULTISPECIES: cytochrome c oxidase subunit II
gene0283	0.6905	0.651	0.73	1.079	1	1.158	1.56	0.05	up	yes	MULTISPECIES: sulfur starvation response protein OscA
gene0519	0.7845	0.639	0.93	0.813	1	0.626	1.04	0.92	no change	no	MULTISPECIES: c-type cytochrome
gene0520	1.1095	1.144	1.075	0.9795	1	0.959	0.88	0.08	no change	no	c-type cytochrome
gene3188	1.7105	1.605	1.816	0.927	1	0.854	0.54	0.03	down	yes	MULTISPECIES: cytochrome-c peroxidase
gene3451	0.871	0.906	0.836	1.031	1	1.062	1.18	0.08	no change	no	MULTISPECIES: cytochrome c1
gene4129	0.4925	0.55	0.435	0.8905	1	0.781	1.81	0.04	up	yes	cytochrome C
gene4130	0.872	0.895	0.849	0.872	1	0.744	1	1	no change	no	MULTISPECIES: cytochrome C protein NapB
gene4374	0.6945	0.764	0.625	0.9315	1	0.863	1.34	0.04	up	yes	MULTISPECIES: urate hydroxylase PuuD
gene4502	0.7325	0.792	0.673	1.0105	1	1.021	1.38	0.04	up	yes	MULTISPECIES: cytochrome-c oxidase, cbb3-type subunit III
gene4504	0.766	0.8	0.732	0.9285	1	0.857	1.21	0.18	up	no	MULTISPECIES: cytochrome-c oxidase, cbb3-type subunit II
gene4506	1.1705	1.153	1.188	1.108	1	1.216	0.95	0.63	no change	no	MULTISPECIES: cytochrome-c oxidase, cbb3-type subunit III
gene4508	0.791	0.856	0.726	0.9965	1	0.993	1.26	0.03	up	yes	MULTISPECIES: cytochrome-c oxidase, cbb3-type subunit II
gene4811	0.6625	0.736	0.589	0.8615	1	0.723	1.3	0.33	up	no	MULTISPECIES: fatty acid cis/trans isomerase
gene4933	0.2195	0.242	0.197	0.6415	1	0.283	1.02	0.71	no change	no	MULTISPECIES: hypothetical protein
gene4976	1.01906	1.00389	1.03424	1.03541	1	1.07081	2.92	0.36	up	no	cytochrome c550
gene5249	0.679	0.75	0.608	0.973	1	0.946	1.43	0.03	up	yes	MULTISPECIES: cytochrome c
gene5307	0.6965	0.668	0.725	1.0105	1	1.021	1.45	0.01	up	yes	cytochrome c
gene6060	0.764	0.612	0.916	0.983	1	0.966	1.29	0.29	up	no	MULTISPECIES: cytochrome c4
gene6061	0.6835	0.717	0.65	1.003	1	1.006	1.47	0.01	up	yes	cytochrome C-type protein
